# Supplementary material for: Exploration of icariin analog structure space reveals key features driving potent inhibition of human phosphodiesterase-5
Source: PLoS One. 2019 Sep 20;14(9):e0222803. doi: 10.1371/journal.pone.0222803 (PMC6754136; doi:10.1371/journal.pone.0222803)
Supplement: S2 Table — (TXT) [file pone.0222803.s017.txt]

	0 uM	0.015 uM	0.05 uM	0.2 uM	Global (shared)
Comparison of Fits
Simpler model					Competitive inhibition
Probability it is correct					99.97%
Alternative model					Noncompetitive inhibition [2]
Probability it is correct					0.0275%
Ratio of probabilities					3635
Preferred model					Competitive inhibition
Difference in AICc					-16.40
Competitive inhibition
Best-fit values
Km	6.544	6.544	6.544	6.544	6.544
I	= 0.000	= 0.01500	= 0.05000	= 0.2000
Ki	0.03610	0.03610	0.03610	0.03610	0.03610
Vmax	1.365e-006	1.365e-006	1.365e-006	1.365e-006	1.365e-006
Std. Error
Km	0.7548	0.7548	0.7548	0.7548	0.7548
Ki	0.005455	0.005455	0.005455	0.005455	0.005455
Vmax	3.722e-008	3.722e-008	3.722e-008	3.722e-008	3.722e-008
Lower 95% conf. limit (profile likelihood)
Km	4.981	4.981	4.981	4.981	4.981
Ki	0.02585	0.02585	0.02585	0.02585	0.02585
Vmax	1.285e-006	1.285e-006	1.285e-006	1.285e-006	1.285e-006
Upper 95% conf. limit (profile likelihood)
Km	8.542	8.542	8.542	8.542	8.542
Ki	0.05108	0.05108	0.05108	0.05108	0.05108
Vmax	1.453e-006	1.453e-006	1.453e-006	1.453e-006	1.453e-006
Goodness of Fit
Degrees of Freedom					171
R squared	0.8432	0.9198	0.7978	0.8858	0.8808
Adjusted R squared					0.8794
Sum of Squares	1.345e-012	4.597e-013	1.051e-012	5.091e-013	3.365e-012
Sy.x					1.403e-007
Normality of Residuals
D'Agostino-Pearson omnibus (K2)	19.64	11.98	17.97	3.821	49.59
P value	<0.0001	0.0025	0.0001	0.1480	<0.0001
Passed normality test (alpha=0.05)?	No	No	No	Yes	No
P value summary	****	**	***	ns	****
Replicates test for lack of fit
SD replicates					9.464e-008
SD lack of fit					2.540e-007
Discrepancy (F)					7.203
P value					<0.0001
Evidence of inadequate model?					Yes
Constraints
Km	Km > 0 and shared	Km > 0 and shared	Km > 0 and shared	Km > 0 and shared
I	I = 0	I = 0.015	I = 0.05	I = 0.2
Ki	Ki > 0 and shared	Ki > 0 and shared	Ki > 0 and shared	Ki > 0 and shared
Vmax	Vmax > 0 and shared	Vmax > 0 and shared	Vmax > 0 and shared	Vmax > 0 and shared
Test for homoscedasticity
Rs of predicted Y vs. |residual|	0.07290	0.2560	0.4468	-0.009701	0.1743
P value (one tailed)	0.3171	0.0987	0.0005	0.4731	0.0107
Passed (P > 0.05)?	Yes	Yes	No	Yes	No
Noncompetitive inhibition [2]
Best-fit values
Vmax	1.507e-006	1.507e-006	1.507e-006	1.507e-006	1.507e-006
I	= 0.000	= 0.01500	= 0.05000	= 0.2000
Ki	0.2394	0.2394	0.2394	0.2394	0.2394
KM	10.72	10.72	10.72	10.72	10.72
Std. Error
Vmax	4.648e-008	4.648e-008	4.648e-008	4.648e-008	4.648e-008
Ki	0.02753	0.02753	0.02753	0.02753	0.02753
KM	1.005	1.005	1.005	1.005	1.005
Lower 95% conf. limit (profile likelihood)
Vmax	1.410e-006	1.410e-006	1.410e-006	1.410e-006	1.410e-006
Ki	0.1883	0.1883	0.1883	0.1883	0.1883
KM	8.579	8.579	8.579	8.579	8.579
Upper 95% conf. limit (profile likelihood)
Vmax	1.613e-006	1.613e-006	1.613e-006	1.613e-006	1.613e-006
Ki	0.3111	0.3111	0.3111	0.3111	0.3111
KM	13.41	13.41	13.41	13.41	13.41
Goodness of Fit
Degrees of Freedom					171
R squared	0.8178	0.9286	0.7854	0.8633	0.8690
Adjusted R squared					0.8675
Sum of Squares	1.564e-012	4.092e-013	1.116e-012	6.096e-013	3.698e-012
Sy.x					1.471e-007
Normality of Residuals
D'Agostino-Pearson omnibus (K2)	17.74	9.951	10.45	39.31	16.03
P value	0.0001	0.0069	0.0054	<0.0001	0.0003
Passed normality test (alpha=0.05)?	No	No	No	No	No
P value summary	***	**	**	****	***
Replicates test for lack of fit
SD replicates					9.464e-008
SD lack of fit					2.731e-007
Discrepancy (F)					8.328
P value					<0.0001
Evidence of inadequate model?					Yes
Constraints
Vmax	Vmax is shared	Vmax is shared	Vmax is shared	Vmax is shared
I	I = 0	I = 0.015	I = 0.05	I = 0.2
Ki	Ki is shared	Ki is shared	Ki is shared	Ki is shared
KM	KM is shared	KM is shared	KM is shared	KM is shared
Test for homoscedasticity
Rs of predicted Y vs. |residual|	-0.1544	0.1031	0.5941	0.3678	0.2908
P value (one tailed)	0.1556	0.3044	<0.0001	0.0040	<0.0001
Passed (P > 0.05)?	Yes	Yes	No	No	No
Number of points
# of X values	54	54	54	54
# Y values analyzed	45	27	51	51
