# Supplementary material for: Exploration of icariin analog structure space reveals key features driving potent inhibition of human phosphodiesterase-5
Source: PLoS One. 2019 Sep 20;14(9):e0222803. doi: 10.1371/journal.pone.0222803 (PMC6754136; doi:10.1371/journal.pone.0222803)
Supplement: S3 Table — (TXT) [file pone.0222803.s018.txt]

	0 uM	0.015 uM	0.05 uM	0.2 uM	Global (shared)
Comparison of Fits
Simpler model					Competitive inhibition
Probability it is correct					>99.99%
Alternative model					Uncompetitive inhibition
Probability it is correct					<0.01%
Ratio of probabilities
Preferred model					Competitive inhibition
Difference in AICc					-32.87
Competitive inhibition
Best-fit values
Km	6.544	6.544	6.544	6.544	6.544
I	= 0.000	= 0.01500	= 0.05000	= 0.2000
Ki	0.03610	0.03610	0.03610	0.03610	0.03610
Vmax	1.365e-006	1.365e-006	1.365e-006	1.365e-006	1.365e-006
Std. Error
Km	0.7548	0.7548	0.7548	0.7548	0.7548
Ki	0.005456	0.005456	0.005456	0.005456	0.005456
Vmax	3.722e-008	3.722e-008	3.722e-008	3.722e-008	3.722e-008
95% CI (profile likelihood)
Km	4.981 to 8.542	4.981 to 8.542	4.981 to 8.542	4.981 to 8.542	4.981 to 8.542
Ki	0.02585 to 0.05108	0.02585 to 0.05108	0.02585 to 0.05108	0.02585 to 0.05108	0.02585 to 0.05108
Vmax	1.285e-006 to 1.453e-006	1.285e-006 to 1.453e-006	1.285e-006 to 1.453e-006	1.285e-006 to 1.453e-006	1.285e-006 to 1.453e-006
Goodness of Fit
Degrees of Freedom					171
R squared	0.8432	0.9198	0.7978	0.8858	0.8808
Sum of Squares	1.345e-012	4.597e-013	1.051e-012	5.091e-013	3.365e-012
Sy.x					1.403e-007
Constraints
Km	Km > 0 and shared	Km > 0 and shared	Km > 0 and shared	Km > 0 and shared
I	I = 0	I = 0.015	I = 0.05	I = 0.2
Ki	Ki > 0 and shared	Ki > 0 and shared	Ki > 0 and shared	Ki > 0 and shared
Vmax	Vmax > 0 and shared	Vmax > 0 and shared	Vmax > 0 and shared	Vmax > 0 and shared
Uncompetitive inhibition
Best-fit values
Vmax	1.552e-006	1.552e-006	1.552e-006	1.552e-006	1.552e-006
I	= 0.000	= 0.01500	= 0.05000	= 0.2000
AlphaKi	0.1832	0.1832	0.1832	0.1832	0.1832
Km	12.63	12.63	12.63	12.63	12.63
Std. Error
Vmax	5.595e-008	5.595e-008	5.595e-008	5.595e-008	5.595e-008
AlphaKi	0.02368	0.02368	0.02368	0.02368	0.02368
Km	1.282	1.282	1.282	1.282	1.282
95% CI (profile likelihood)
Vmax	1.438e-006 to 1.679e-006	1.438e-006 to 1.679e-006	1.438e-006 to 1.679e-006	1.438e-006 to 1.679e-006	1.438e-006 to 1.679e-006
AlphaKi	0.1400 to 0.2465	0.1400 to 0.2465	0.1400 to 0.2465	0.1400 to 0.2465	0.1400 to 0.2465
Km	9.958 to 16.04	9.958 to 16.04	9.958 to 16.04	9.958 to 16.04	9.958 to 16.04
Goodness of Fit
Degrees of Freedom					171
R squared	0.7976	0.9293	0.7861	0.8181	0.8560
Sum of Squares	1.736e-012	4.056e-013	1.112e-012	8.110e-013	4.065e-012
Sy.x					1.542e-007
Constraints
Vmax	Vmax is shared	Vmax is shared	Vmax is shared	Vmax is shared
I	I = 0	I = 0.015	I = 0.05	I = 0.2
AlphaKi	AlphaKi is shared	AlphaKi is shared	AlphaKi is shared	AlphaKi is shared
Km	Km is shared	Km is shared	Km is shared	Km is shared
Number of points
# of X values	54	54	54	54
# Y values analyzed	45	27	51	51
