# Supplementary material for: Exploration of icariin analog structure space reveals key features driving potent inhibition of human phosphodiesterase-5
Source: PLoS One. 2019 Sep 20;14(9):e0222803. doi: 10.1371/journal.pone.0222803 (PMC6754136; doi:10.1371/journal.pone.0222803)
Supplement: S4 Table — (TXT) [file pone.0222803.s019.txt]

	0 uM	0.015 uM	0.05 uM	0.2 uM	Global (shared)
Comparison of Fits
Simpler model					Competitive inhibition
Probability it is correct					>99.99%
Alternative model					Noncompetitive inhibition [2]
Probability it is correct					<0.01%
Ratio of probabilities
Preferred model					Competitive inhibition
Difference in AICc					-30.10
Competitive inhibition
Best-fit values
Km	6.152	6.152	6.152	6.152	6.152
I	= 0.000	= 0.01500	= 0.05000	= 0.2000
Ki	0.03659	0.03659	0.03659	0.03659	0.03659
Vmax	1.393e-006	1.393e-006	1.393e-006	1.393e-006	1.393e-006
Std. Error
Km	0.7521	0.7521	0.7521	0.7521	0.7521
Ki	0.006665	0.006665	0.006665	0.006665	0.006665
Vmax	4.029e-008	4.029e-008	4.029e-008	4.029e-008	4.029e-008
Lower 95% conf. limit (profile likelihood)
Km	4.626	4.626	4.626	4.626	4.626
Ki	0.02531	0.02531	0.02531	0.02531	0.02531
Vmax	1.308e-006	1.308e-006	1.308e-006	1.308e-006	1.308e-006
Upper 95% conf. limit (profile likelihood)
Km	8.133	8.133	8.133	8.133	8.133
Ki	0.05399	0.05399	0.05399	0.05399	0.05399
Vmax	1.485e-006	1.485e-006	1.485e-006	1.485e-006	1.485e-006
Goodness of Fit
Degrees of Freedom					123
R squared	0.8473	0.9424	0.9137	0.7849	0.8818
Adjusted R squared					0.8798
Sum of Squares	1.310e-012	2.442e-013	3.839e-013	8.271e-013	2.766e-012
Sy.x					1.499e-007
Normality of Residuals
D'Agostino-Pearson omnibus (K2)	19.30	3.622	0.6396	1.002	22.50
P value	<0.0001	0.1635	0.7263	0.6058	<0.0001
Passed normality test (alpha=0.05)?	No	Yes	Yes	Yes	No
P value summary	****	ns	ns	ns	****
Replicates test for lack of fit
SD replicates					1.056e-007
SD lack of fit					2.310e-007
Discrepancy (F)					4.785
P value					<0.0001
Evidence of inadequate model?					Yes
Constraints
Km	Km > 0 and shared	Km > 0 and shared	Km > 0 and shared	Km > 0 and shared
I	I = 0	I = 0.015	I = 0.05	I = 0.2
Ki	Ki > 0 and shared	Ki > 0 and shared	Ki > 0 and shared	Ki > 0 and shared
Vmax	Vmax > 0 and shared	Vmax > 0 and shared	Vmax > 0 and shared	Vmax > 0 and shared
Test for homoscedasticity
Rs of predicted Y vs. |residual|	0.08417	-0.2983	0.5544	0.6243	0.1572
P value (one tailed)	0.2913	0.0653	0.0013	0.0003	0.0394
Passed (P > 0.05)?	Yes	Yes	No	No	No
Noncompetitive inhibition [2]
Best-fit values
Vmax	1.486e-006	1.486e-006	1.486e-006	1.486e-006	1.486e-006
I	= 0.000	= 0.01500	= 0.05000	= 0.2000
Ki	0.2854	0.2854	0.2854	0.2854	0.2854
KM	9.096	9.096	9.096	9.096	9.096
Std. Error
Vmax	5.213e-008	5.213e-008	5.213e-008	5.213e-008	5.213e-008
Ki	0.04716	0.04716	0.04716	0.04716	0.04716
KM	1.038	1.038	1.038	1.038	1.038
Lower 95% conf. limit (profile likelihood)
Vmax	1.379e-006	1.379e-006	1.379e-006	1.379e-006	1.379e-006
Ki	0.2076	0.2076	0.2076	0.2076	0.2076
KM	6.929	6.929	6.929	6.929	6.929
Upper 95% conf. limit (profile likelihood)
Vmax	1.604e-006	1.604e-006	1.604e-006	1.604e-006	1.604e-006
Ki	0.4105	0.4105	0.4105	0.4105	0.4105
KM	11.94	11.94	11.94	11.94	11.94
Goodness of Fit
Degrees of Freedom					123
R squared	0.8353	0.9391	0.8875	0.6515	0.8498
Adjusted R squared					0.8474
Sum of Squares	1.413e-012	2.578e-013	5.003e-013	1.340e-012	3.512e-012
Sy.x					1.690e-007
Normality of Residuals
D'Agostino-Pearson omnibus (K2)	18.49	3.030	2.997	17.05	12.81
P value	<0.0001	0.2198	0.2235	0.0002	0.0017
Passed normality test (alpha=0.05)?	No	Yes	Yes	No	No
P value summary	****	ns	ns	***	**
Replicates test for lack of fit
SD replicates					1.056e-007
SD lack of fit					2.757e-007
Discrepancy (F)					6.812
P value					<0.0001
Evidence of inadequate model?					Yes
Constraints
Vmax	Vmax is shared	Vmax is shared	Vmax is shared	Vmax is shared
I	I = 0	I = 0.015	I = 0.05	I = 0.2
Ki	Ki is shared	Ki is shared	Ki is shared	Ki is shared
KM	KM is shared	KM is shared	KM is shared	KM is shared
Test for homoscedasticity
Rs of predicted Y vs. |residual|	-0.1591	-0.3333	0.7515	0.8122	0.2236
P value (one tailed)	0.1483	0.0446	<0.0001	<0.0001	0.0059
Passed (P > 0.05)?	Yes	No	No	No	No
Number of points
# of X values	54	54	54	54
# Y values analyzed	45	27	27	27
