# Supplementary material for: Exploration of icariin analog structure space reveals key features driving potent inhibition of human phosphodiesterase-5
Source: PLoS One. 2019 Sep 20;14(9):e0222803. doi: 10.1371/journal.pone.0222803 (PMC6754136; doi:10.1371/journal.pone.0222803)
Supplement: S2 Text file — Corresponds to Fig 4C. (TXT) [file pone.0222803.s022.txt]

HETNAM     LG1 X   1  LG1                                                       
ATOM      1  N   GLU A 535      85.389  27.737  -4.035  1.00 68.70           N  
ATOM      2  CA  GLU A 535      84.815  26.495  -4.638  1.00 68.24           C  
ATOM      3  C   GLU A 535      84.357  25.534  -3.539  1.00 67.64           C  
ATOM      4  O   GLU A 535      84.745  25.672  -2.378  1.00 68.03           O  
ATOM      5  CB  GLU A 535      85.863  25.811  -5.515  1.00 68.61           C  
ATOM      6  CG  GLU A 535      85.311  24.720  -6.425  1.00 68.81           C  
ATOM      7  CD  GLU A 535      84.504  25.276  -7.587  1.00 68.78           C  
ATOM      8  OE1 GLU A 535      85.094  25.966  -8.446  1.00 68.56           O  
ATOM      9  OE2 GLU A 535      83.283  25.022  -7.644  1.00 68.98           O  
ATOM     10 1H   GLU A 535      86.337  27.992  -4.224  1.00  0.00           H  
ATOM     11 2H   GLU A 535      84.978  28.626  -4.236  1.00  0.00           H  
ATOM     12 3H   GLU A 535      85.428  27.838  -3.041  1.00  0.00           H  
ATOM     13  HA  GLU A 535      83.950  26.748  -5.252  1.00  0.00           H  
ATOM     14 1HB  GLU A 535      86.326  26.589  -6.123  1.00  0.00           H  
ATOM     15 2HB  GLU A 535      86.608  25.381  -4.845  1.00  0.00           H  
ATOM     16 1HG  GLU A 535      86.079  24.057  -6.822  1.00  0.00           H  
ATOM     17 2HG  GLU A 535      84.646  24.155  -5.773  1.00  0.00           H  
ATOM     18  N   GLU A 536      83.542  24.553  -3.913  1.00 66.46           N  
ATOM     19  CA  GLU A 536      83.025  23.588  -2.956  1.00 64.45           C  
ATOM     20  C   GLU A 536      83.797  22.269  -2.887  1.00 61.93           C  
ATOM     21  O   GLU A 536      83.559  21.453  -1.991  1.00 62.26           O  
ATOM     22  CB  GLU A 536      81.545  23.324  -3.245  1.00 66.11           C  
ATOM     23  CG  GLU A 536      80.659  24.525  -2.962  1.00 67.81           C  
ATOM     24  CD  GLU A 536      79.330  24.462  -3.694  1.00 69.04           C  
ATOM     25  OE1 GLU A 536      78.589  23.471  -3.507  1.00 69.93           O  
ATOM     26  OE2 GLU A 536      79.028  25.411  -4.454  1.00 69.69           O  
ATOM     27  H   GLU A 536      83.275  24.475  -4.884  1.00  0.00           H  
ATOM     28  HA  GLU A 536      83.127  23.980  -1.944  1.00  0.00           H  
ATOM     29 1HB  GLU A 536      81.471  23.044  -4.296  1.00  0.00           H  
ATOM     30 2HB  GLU A 536      81.244  22.482  -2.622  1.00  0.00           H  
ATOM     31 1HG  GLU A 536      80.463  24.679  -1.901  1.00  0.00           H  
ATOM     32 2HG  GLU A 536      81.234  25.365  -3.349  1.00  0.00           H  
ATOM     33  N   THR A 537      84.724  22.050  -3.817  1.00 58.50           N  
ATOM     34  CA  THR A 537      85.512  20.820  -3.793  1.00 54.35           C  
ATOM     35  C   THR A 537      86.940  21.095  -3.337  1.00 50.52           C  
ATOM     36  O   THR A 537      87.694  20.167  -3.049  1.00 49.65           O  
ATOM     37  CB  THR A 537      85.560  20.135  -5.169  1.00 55.23           C  
ATOM     38  OG1 THR A 537      86.385  18.966  -5.082  1.00 55.96           O  
ATOM     39  CG2 THR A 537      86.135  21.080  -6.214  1.00 55.68           C  
ATOM     40  H   THR A 537      84.893  22.728  -4.546  1.00  0.00           H  
ATOM     41  HA  THR A 537      85.082  20.120  -3.076  1.00  0.00           H  
ATOM     42  HB  THR A 537      84.549  19.847  -5.457  1.00  0.00           H  
ATOM     43  HG1 THR A 537      86.719  18.877  -4.186  1.00  0.00           H  
ATOM     44 1HG2 THR A 537      86.161  20.579  -7.181  1.00  0.00           H  
ATOM     45 2HG2 THR A 537      85.510  21.970  -6.282  1.00  0.00           H  
ATOM     46 3HG2 THR A 537      87.146  21.367  -5.927  1.00  0.00           H  
ATOM     47  N   ARG A 538      87.319  22.367  -3.296  1.00 46.36           N  
ATOM     48  CA  ARG A 538      88.653  22.725  -2.837  1.00 42.64           C  
ATOM     49  C   ARG A 538      88.736  22.229  -1.405  1.00 41.34           C  
ATOM     50  O   ARG A 538      89.812  21.993  -0.867  1.00 41.28           O  
ATOM     51  CB  ARG A 538      88.849  24.242  -2.863  1.00 40.08           C  
ATOM     52  CG  ARG A 538      88.914  24.838  -4.254  1.00 37.89           C  
ATOM     53  CD  ARG A 538      90.091  24.287  -5.029  1.00 33.89           C  
ATOM     54  NE  ARG A 538      90.141  24.815  -6.388  1.00 31.24           N  
ATOM     55  CZ  ARG A 538      91.024  24.432  -7.301  1.00 29.67           C  
ATOM     56  NH1 ARG A 538      91.938  23.518  -7.003  1.00 29.86           N  
ATOM     57  NH2 ARG A 538      90.981  24.957  -8.518  1.00 30.60           N  
ATOM     58  H   ARG A 538      86.685  23.099  -3.583  1.00  0.00           H  
ATOM     59  HA  ARG A 538      89.400  22.314  -3.517  1.00  0.00           H  
ATOM     60 1HB  ARG A 538      88.015  24.680  -2.317  1.00  0.00           H  
ATOM     61 2HB  ARG A 538      89.779  24.451  -2.334  1.00  0.00           H  
ATOM     62 1HG  ARG A 538      87.988  24.599  -4.778  1.00  0.00           H  
ATOM     63 2HG  ARG A 538      89.011  25.920  -4.163  1.00  0.00           H  
ATOM     64 1HD  ARG A 538      91.012  24.558  -4.514  1.00  0.00           H  
ATOM     65 2HD  ARG A 538      90.007  23.202  -5.077  1.00  0.00           H  
ATOM     66  HE  ARG A 538      89.555  25.510  -6.831  1.00  0.00           H  
ATOM     67 1HH1 ARG A 538      91.960  23.113  -6.078  1.00  0.00           H  
ATOM     68 2HH1 ARG A 538      92.607  23.231  -7.702  1.00  0.00           H  
ATOM     69 1HH2 ARG A 538      90.276  25.646  -8.743  1.00  0.00           H  
ATOM     70 2HH2 ARG A 538      91.652  24.667  -9.213  1.00  0.00           H  
ATOM     71  N   GLU A 539      87.564  22.059  -0.811  1.00 39.80           N  
ATOM     72  CA  GLU A 539      87.426  21.605   0.558  1.00 39.33           C  
ATOM     73  C   GLU A 539      87.717  20.102   0.646  1.00 38.01           C  
ATOM     74  O   GLU A 539      88.537  19.668   1.457  1.00 37.08           O  
ATOM     75  CB  GLU A 539      86.003  21.920   1.019  1.00 40.66           C  
ATOM     76  CG  GLU A 539      85.815  22.106   2.506  1.00 43.12           C  
ATOM     77  CD  GLU A 539      84.460  22.705   2.816  1.00 43.91           C  
ATOM     78  OE1 GLU A 539      83.455  22.206   2.266  1.00 44.58           O  
ATOM     79  OE2 GLU A 539      84.399  23.673   3.600  1.00 44.60           O  
ATOM     80  H   GLU A 539      86.733  22.259  -1.349  1.00  0.00           H  
ATOM     81  HA  GLU A 539      88.145  22.123   1.194  1.00  0.00           H  
ATOM     82 1HB  GLU A 539      85.700  22.837   0.513  1.00  0.00           H  
ATOM     83 2HB  GLU A 539      85.371  21.096   0.688  1.00  0.00           H  
ATOM     84 1HG  GLU A 539      85.946  21.188   3.078  1.00  0.00           H  
ATOM     85 2HG  GLU A 539      86.596  22.815   2.776  1.00  0.00           H  
ATOM     86  N   LEU A 540      87.053  19.313  -0.195  1.00 37.03           N  
ATOM     87  CA  LEU A 540      87.257  17.865  -0.201  1.00 36.52           C  
ATOM     88  C   LEU A 540      88.692  17.548  -0.580  1.00 36.22           C  
ATOM     89  O   LEU A 540      89.315  16.647  -0.016  1.00 34.86           O  
ATOM     90  CB  LEU A 540      86.307  17.182  -1.192  1.00 36.96           C  
ATOM     91  CG  LEU A 540      86.466  15.660  -1.318  1.00 38.05           C  
ATOM     92  CD1 LEU A 540      86.338  15.021   0.062  1.00 38.44           C  
ATOM     93  CD2 LEU A 540      85.417  15.097  -2.263  1.00 38.09           C  
ATOM     94  H   LEU A 540      86.394  19.720  -0.843  1.00  0.00           H  
ATOM     95  HA  LEU A 540      87.066  17.465   0.794  1.00  0.00           H  
ATOM     96 1HB  LEU A 540      85.356  17.418  -0.717  1.00  0.00           H  
ATOM     97 2HB  LEU A 540      86.347  17.648  -2.176  1.00  0.00           H  
ATOM     98  HG  LEU A 540      87.443  15.472  -1.764  1.00  0.00           H  
ATOM     99 1HD1 LEU A 540      86.451  13.940  -0.025  1.00  0.00           H  
ATOM    100 2HD1 LEU A 540      87.114  15.414   0.718  1.00  0.00           H  
ATOM    101 3HD1 LEU A 540      85.358  15.251   0.480  1.00  0.00           H  
ATOM    102 1HD2 LEU A 540      85.543  14.017  -2.343  1.00  0.00           H  
ATOM    103 2HD2 LEU A 540      84.422  15.320  -1.877  1.00  0.00           H  
ATOM    104 3HD2 LEU A 540      85.534  15.549  -3.248  1.00  0.00           H  
ATOM    105  N   GLN A 541      89.203  18.303  -1.547  1.00 35.42           N  
ATOM    106  CA  GLN A 541      90.564  18.145  -2.039  1.00 34.93           C  
ATOM    107  C   GLN A 541      91.574  18.247  -0.900  1.00 33.45           C  
ATOM    108  O   GLN A 541      92.403  17.361  -0.720  1.00 33.44           O  
ATOM    109  CB  GLN A 541      90.843  19.218  -3.097  1.00 36.91           C  
ATOM    110  CG  GLN A 541      92.195  19.136  -3.772  1.00 38.10           C  
ATOM    111  CD  GLN A 541      92.267  20.027  -5.003  1.00 40.71           C  
ATOM    112  OE1 GLN A 541      92.095  21.250  -4.919  1.00 38.62           O  
ATOM    113  NE2 GLN A 541      92.517  19.415  -6.159  1.00 40.82           N  
ATOM    114  H   GLN A 541      88.613  19.015  -1.952  1.00  0.00           H  
ATOM    115  HA  GLN A 541      90.682  17.153  -2.475  1.00  0.00           H  
ATOM    116 1HB  GLN A 541      90.062  19.126  -3.852  1.00  0.00           H  
ATOM    117 2HB  GLN A 541      90.754  20.183  -2.598  1.00  0.00           H  
ATOM    118 1HG  GLN A 541      93.133  19.229  -3.226  1.00  0.00           H  
ATOM    119 2HG  GLN A 541      92.067  18.103  -4.098  1.00  0.00           H  
ATOM    120 1HE2 GLN A 541      92.576  19.947  -7.005  1.00  0.00           H  
ATOM    121 2HE2 GLN A 541      92.646  18.424  -6.183  1.00  0.00           H  
ATOM    122  N   SER A 542      91.498  19.324  -0.125  1.00 31.78           N  
ATOM    123  CA  SER A 542      92.424  19.511   0.985  1.00 31.03           C  
ATOM    124  C   SER A 542      92.236  18.460   2.077  1.00 29.91           C  
ATOM    125  O   SER A 542      93.206  17.888   2.574  1.00 29.37           O  
ATOM    126  CB  SER A 542      92.252  20.905   1.590  1.00 31.24           C  
ATOM    127  OG  SER A 542      92.574  21.913   0.646  1.00 34.03           O  
ATOM    128  H   SER A 542      90.793  20.025  -0.301  1.00  0.00           H  
ATOM    129  HA  SER A 542      93.470  19.538   0.676  1.00  0.00           H  
ATOM    130 1HB  SER A 542      91.216  21.021   1.907  1.00  0.00           H  
ATOM    131 2HB  SER A 542      92.908  20.994   2.455  1.00  0.00           H  
ATOM    132  HG  SER A 542      92.835  21.503  -0.182  1.00  0.00           H  
ATOM    133  N   LEU A 543      90.985  18.199   2.441  1.00 28.79           N  
ATOM    134  CA  LEU A 543      90.693  17.233   3.497  1.00 27.69           C  
ATOM    135  C   LEU A 543      91.133  15.799   3.196  1.00 27.82           C  
ATOM    136  O   LEU A 543      91.801  15.163   4.015  1.00 27.03           O  
ATOM    137  CB  LEU A 543      89.197  17.246   3.817  1.00 27.17           C  
ATOM    138  CG  LEU A 543      88.751  16.310   4.946  1.00 26.16           C  
ATOM    139  CD1 LEU A 543      89.455  16.690   6.242  1.00 25.63           C  
ATOM    140  CD2 LEU A 543      87.238  16.396   5.115  1.00 26.12           C  
ATOM    141  H   LEU A 543      90.220  18.674   1.983  1.00  0.00           H  
ATOM    142  HA  LEU A 543      91.251  17.494   4.395  1.00  0.00           H  
ATOM    143 1HB  LEU A 543      89.092  18.283   4.132  1.00  0.00           H  
ATOM    144 2HB  LEU A 543      88.592  17.074   2.927  1.00  0.00           H  
ATOM    145  HG  LEU A 543      88.994  15.293   4.638  1.00  0.00           H  
ATOM    146 1HD1 LEU A 543      89.134  16.021   7.041  1.00  0.00           H  
ATOM    147 2HD1 LEU A 543      90.533  16.603   6.109  1.00  0.00           H  
ATOM    148 3HD1 LEU A 543      89.202  17.716   6.506  1.00  0.00           H  
ATOM    149 1HD2 LEU A 543      86.924  15.729   5.918  1.00  0.00           H  
ATOM    150 2HD2 LEU A 543      86.957  17.420   5.362  1.00  0.00           H  
ATOM    151 3HD2 LEU A 543      86.750  16.100   4.186  1.00  0.00           H  
ATOM    152  N   ALA A 544      90.759  15.290   2.027  1.00 27.61           N  
ATOM    153  CA  ALA A 544      91.100  13.922   1.661  1.00 28.01           C  
ATOM    154  C   ALA A 544      92.599  13.625   1.673  1.00 28.52           C  
ATOM    155  O   ALA A 544      93.010  12.513   2.001  1.00 28.97           O  
ATOM    156  CB  ALA A 544      90.517  13.594   0.295  1.00 29.91           C  
ATOM    157  H   ALA A 544      90.230  15.856   1.378  1.00  0.00           H  
ATOM    158  HA  ALA A 544      90.671  13.245   2.400  1.00  0.00           H  
ATOM    159 1HB  ALA A 544      90.775  12.570   0.027  1.00  0.00           H  
ATOM    160 2HB  ALA A 544      89.432  13.698   0.327  1.00  0.00           H  
ATOM    161 3HB  ALA A 544      90.926  14.277  -0.448  1.00  0.00           H  
ATOM    162  N   ALA A 545      93.412  14.615   1.325  1.00 28.65           N  
ATOM    163  CA  ALA A 545      94.858  14.427   1.282  1.00 29.66           C  
ATOM    164  C   ALA A 545      95.589  14.755   2.578  1.00 29.45           C  
ATOM    165  O   ALA A 545      96.752  14.389   2.747  1.00 29.95           O  
ATOM    166  CB  ALA A 545      95.451  15.255   0.141  1.00 30.96           C  
ATOM    167  H   ALA A 545      93.026  15.517   1.085  1.00  0.00           H  
ATOM    168  HA  ALA A 545      95.068  13.373   1.101  1.00  0.00           H  
ATOM    169 1HB  ALA A 545      96.531  15.112   0.112  1.00  0.00           H  
ATOM    170 2HB  ALA A 545      95.017  14.934  -0.806  1.00  0.00           H  
ATOM    171 3HB  ALA A 545      95.230  16.309   0.303  1.00  0.00           H  
ATOM    172  N   ALA A 546      94.921  15.433   3.502  1.00 28.63           N  
ATOM    173  CA  ALA A 546      95.575  15.807   4.753  1.00 27.65           C  
ATOM    174  C   ALA A 546      95.863  14.649   5.698  1.00 27.16           C  
ATOM    175  O   ALA A 546      95.126  13.661   5.752  1.00 27.03           O  
ATOM    176  CB  ALA A 546      94.752  16.857   5.475  1.00 28.09           C  
ATOM    177  H   ALA A 546      93.958  15.697   3.352  1.00  0.00           H  
ATOM    178  HA  ALA A 546      96.555  16.226   4.524  1.00  0.00           H  
ATOM    179 1HB  ALA A 546      95.248  17.129   6.407  1.00  0.00           H  
ATOM    180 2HB  ALA A 546      94.655  17.741   4.844  1.00  0.00           H  
ATOM    181 3HB  ALA A 546      93.764  16.457   5.695  1.00  0.00           H  
ATOM    182  N   VAL A 547      96.960  14.782   6.433  1.00 26.53           N  
ATOM    183  CA  VAL A 547      97.350  13.795   7.426  1.00 26.02           C  
ATOM    184  C   VAL A 547      96.442  14.033   8.632  1.00 25.16           C  
ATOM    185  O   VAL A 547      96.266  15.171   9.072  1.00 24.28           O  
ATOM    186  CB  VAL A 547      98.817  13.992   7.876  1.00 26.41           C  
ATOM    187  CG1 VAL A 547      99.124  13.085   9.061  1.00 26.88           C  
ATOM    188  CG2 VAL A 547      99.763  13.690   6.717  1.00 27.29           C  
ATOM    189  H   VAL A 547      97.540  15.597   6.295  1.00  0.00           H  
ATOM    190  HA  VAL A 547      97.237  12.780   7.042  1.00  0.00           H  
ATOM    191  HB  VAL A 547      98.966  15.037   8.149  1.00  0.00           H  
ATOM    192 1HG1 VAL A 547     100.159  13.230   9.372  1.00  0.00           H  
ATOM    193 2HG1 VAL A 547      98.459  13.331   9.889  1.00  0.00           H  
ATOM    194 3HG1 VAL A 547      98.976  12.045   8.771  1.00  0.00           H  
ATOM    195 1HG2 VAL A 547     100.794  13.832   7.041  1.00  0.00           H  
ATOM    196 2HG2 VAL A 547      99.622  12.659   6.393  1.00  0.00           H  
ATOM    197 3HG2 VAL A 547      99.549  14.364   5.887  1.00  0.00           H  
ATOM    198  N   VAL A 548      95.868  12.960   9.160  1.00 23.29           N  
ATOM    199  CA  VAL A 548      94.982  13.066  10.314  1.00 23.02           C  
ATOM    200  C   VAL A 548      95.781  12.885  11.601  1.00 22.49           C  
ATOM    201  O   VAL A 548      96.259  11.786  11.894  1.00 22.55           O  
ATOM    202  CB  VAL A 548      93.872  11.994  10.253  1.00 22.13           C  
ATOM    203  CG1 VAL A 548      92.912  12.149  11.434  1.00 19.40           C  
ATOM    204  CG2 VAL A 548      93.124  12.110   8.938  1.00 21.72           C  
ATOM    205  H   VAL A 548      96.046  12.051   8.758  1.00  0.00           H  
ATOM    206  HA  VAL A 548      94.520  14.052  10.370  1.00  0.00           H  
ATOM    207  HB  VAL A 548      94.332  11.006  10.279  1.00  0.00           H  
ATOM    208 1HG1 VAL A 548      92.136  11.385  11.375  1.00  0.00           H  
ATOM    209 2HG1 VAL A 548      93.462  12.035  12.368  1.00  0.00           H  
ATOM    210 3HG1 VAL A 548      92.451  13.136  11.401  1.00  0.00           H  
ATOM    211 1HG2 VAL A 548      92.342  11.353   8.896  1.00  0.00           H  
ATOM    212 2HG2 VAL A 548      92.675  13.101   8.862  1.00  0.00           H  
ATOM    213 3HG2 VAL A 548      93.818  11.961   8.110  1.00  0.00           H  
ATOM    214  N   PRO A 549      95.942  13.962  12.384  1.00 22.74           N  
ATOM    215  CA  PRO A 549      96.687  13.910  13.646  1.00 22.50           C  
ATOM    216  C   PRO A 549      96.029  12.943  14.631  1.00 23.30           C  
ATOM    217  O   PRO A 549      94.850  12.607  14.493  1.00 23.58           O  
ATOM    218  CB  PRO A 549      96.635  15.354  14.147  1.00 23.33           C  
ATOM    219  CG  PRO A 549      96.468  16.157  12.891  1.00 22.47           C  
ATOM    220  CD  PRO A 549      95.477  15.333  12.109  1.00 23.44           C  
ATOM    221  HA  PRO A 549      97.718  13.550  13.517  1.00  0.00           H  
ATOM    222 1HB  PRO A 549      95.797  15.509  14.843  1.00  0.00           H  
ATOM    223 2HB  PRO A 549      97.555  15.628  14.684  1.00  0.00           H  
ATOM    224 1HG  PRO A 549      96.095  17.168  13.112  1.00  0.00           H  
ATOM    225 2HG  PRO A 549      97.427  16.276  12.365  1.00  0.00           H  
ATOM    226 1HD  PRO A 549      94.443  15.491  12.450  1.00  0.00           H  
ATOM    227 2HD  PRO A 549      95.499  15.565  11.034  1.00  0.00           H  
ATOM    228  N   SER A 550      96.798  12.504  15.619  1.00 22.52           N  
ATOM    229  CA  SER A 550      96.303  11.571  16.631  1.00 22.45           C  
ATOM    230  C   SER A 550      95.265  12.238  17.525  1.00 22.01           C  
ATOM    231  O   SER A 550      95.199  13.462  17.614  1.00 19.77           O  
ATOM    232  CB  SER A 550      97.457  11.082  17.509  1.00 21.62           C  
ATOM    233  OG  SER A 550      97.865  12.102  18.412  1.00 23.79           O  
ATOM    234  H   SER A 550      97.754  12.825  15.672  1.00  0.00           H  
ATOM    235  HA  SER A 550      95.937  10.632  16.213  1.00  0.00           H  
ATOM    236 1HB  SER A 550      97.123  10.208  18.068  1.00  0.00           H  
ATOM    237 2HB  SER A 550      98.291  10.804  16.866  1.00  0.00           H  
ATOM    238  HG  SER A 550      97.325  12.884  18.276  1.00  0.00           H  
ATOM    239  N   ALA A 551      94.465  11.421  18.201  1.00 22.19           N  
ATOM    240  CA  ALA A 551      93.449  11.944  19.090  1.00 23.67           C  
ATOM    241  C   ALA A 551      94.127  12.762  20.189  1.00 24.19           C  
ATOM    242  O   ALA A 551      93.659  13.837  20.553  1.00 23.99           O  
ATOM    243  CB  ALA A 551      92.646  10.801  19.697  1.00 23.51           C  
ATOM    244  H   ALA A 551      94.561  10.421  18.098  1.00  0.00           H  
ATOM    245  HA  ALA A 551      92.775  12.579  18.515  1.00  0.00           H  
ATOM    246 1HB  ALA A 551      91.885  11.206  20.364  1.00  0.00           H  
ATOM    247 2HB  ALA A 551      92.165  10.231  18.902  1.00  0.00           H  
ATOM    248 3HB  ALA A 551      93.311  10.149  20.261  1.00  0.00           H  
ATOM    249  N   GLN A 552      95.238  12.253  20.711  1.00 25.48           N  
ATOM    250  CA  GLN A 552      95.957  12.963  21.765  1.00 26.38           C  
ATOM    251  C   GLN A 552      96.378  14.355  21.291  1.00 25.26           C  
ATOM    252  O   GLN A 552      96.178  15.356  21.984  1.00 23.19           O  
ATOM    253  CB  GLN A 552      97.190  12.164  22.198  1.00 30.05           C  
ATOM    254  CG  GLN A 552      97.997  12.836  23.303  1.00 35.68           C  
ATOM    255  CD  GLN A 552      99.140  11.970  23.806  1.00 39.42           C  
ATOM    256  OE1 GLN A 552      99.925  11.437  23.019  1.00 42.61           O  
ATOM    257  NE2 GLN A 552      99.242  11.833  25.127  1.00 41.34           N  
ATOM    258  H   GLN A 552      95.596  11.368  20.382  1.00  0.00           H  
ATOM    259  HA  GLN A 552      95.300  13.106  22.623  1.00  0.00           H  
ATOM    260 1HB  GLN A 552      96.832  11.191  22.535  1.00  0.00           H  
ATOM    261 2HB  GLN A 552      97.809  12.035  21.310  1.00  0.00           H  
ATOM    262 1HG  GLN A 552      98.367  13.858  23.225  1.00  0.00           H  
ATOM    263 2HG  GLN A 552      97.189  12.798  24.035  1.00  0.00           H  
ATOM    264 1HE2 GLN A 552      99.975  11.274  25.517  1.00  0.00           H  
ATOM    265 2HE2 GLN A 552      98.587  12.289  25.730  1.00  0.00           H  
ATOM    266  N   THR A 553      96.941  14.427  20.094  1.00 25.28           N  
ATOM    267  CA  THR A 553      97.381  15.709  19.565  1.00 24.76           C  
ATOM    268  C   THR A 553      96.214  16.666  19.376  1.00 23.99           C  
ATOM    269  O   THR A 553      96.340  17.867  19.614  1.00 23.14           O  
ATOM    270  CB  THR A 553      98.109  15.523  18.217  1.00 25.93           C  
ATOM    271  OG1 THR A 553      99.316  14.781  18.434  1.00 26.44           O  
ATOM    272  CG2 THR A 553      98.443  16.862  17.593  1.00 26.36           C  
ATOM    273  H   THR A 553      97.070  13.594  19.537  1.00  0.00           H  
ATOM    274  HA  THR A 553      98.058  16.187  20.273  1.00  0.00           H  
ATOM    275  HB  THR A 553      97.464  14.963  17.540  1.00  0.00           H  
ATOM    276  HG1 THR A 553      99.397  14.569  19.367  1.00  0.00           H  
ATOM    277 1HG2 THR A 553      98.955  16.702  16.644  1.00  0.00           H  
ATOM    278 2HG2 THR A 553      97.524  17.422  17.421  1.00  0.00           H  
ATOM    279 3HG2 THR A 553      99.090  17.424  18.265  1.00  0.00           H  
ATOM    280  N   LEU A 554      95.071  16.124  18.968  1.00 23.32           N  
ATOM    281  CA  LEU A 554      93.884  16.934  18.725  1.00 23.30           C  
ATOM    282  C   LEU A 554      93.128  17.317  20.005  1.00 23.94           C  
ATOM    283  O   LEU A 554      92.245  18.174  19.978  1.00 23.80           O  
ATOM    284  CB  LEU A 554      92.964  16.198  17.749  1.00 22.98           C  
ATOM    285  CG  LEU A 554      93.581  15.982  16.358  1.00 22.44           C  
ATOM    286  CD1 LEU A 554      92.662  15.123  15.501  1.00 22.64           C  
ATOM    287  CD2 LEU A 554      93.826  17.324  15.685  1.00 22.96           C  
ATOM    288  H   LEU A 554      95.024  15.126  18.823  1.00  0.00           H  
ATOM    289  HA  LEU A 554      94.177  17.891  18.295  1.00  0.00           H  
ATOM    290 1HB  LEU A 554      92.868  15.250  18.276  1.00  0.00           H  
ATOM    291 2HB  LEU A 554      91.986  16.675  17.678  1.00  0.00           H  
ATOM    292  HG  LEU A 554      94.550  15.504  16.504  1.00  0.00           H  
ATOM    293 1HD1 LEU A 554      93.111  14.977  14.518  1.00  0.00           H  
ATOM    294 2HD1 LEU A 554      92.518  14.154  15.980  1.00  0.00           H  
ATOM    295 3HD1 LEU A 554      91.699  15.620  15.389  1.00  0.00           H  
ATOM    296 1HD2 LEU A 554      94.264  17.162  14.700  1.00  0.00           H  
ATOM    297 2HD2 LEU A 554      92.881  17.857  15.579  1.00  0.00           H  
ATOM    298 3HD2 LEU A 554      94.510  17.917  16.292  1.00  0.00           H  
ATOM    299  N   LYS A 555      93.497  16.690  21.118  1.00 23.81           N  
ATOM    300  CA  LYS A 555      92.887  16.960  22.419  1.00 24.94           C  
ATOM    301  C   LYS A 555      91.407  16.608  22.486  1.00 24.76           C  
ATOM    302  O   LYS A 555      90.705  17.085  23.379  1.00 24.46           O  
ATOM    303  CB  LYS A 555      93.040  18.441  22.785  1.00 27.86           C  
ATOM    304  CG  LYS A 555      94.469  18.968  22.782  1.00 30.79           C  
ATOM    305  CD  LYS A 555      94.470  20.487  22.975  1.00 34.23           C  
ATOM    306  CE  LYS A 555      95.862  21.086  22.807  1.00 35.80           C  
ATOM    307  NZ  LYS A 555      95.828  22.576  22.902  1.00 36.69           N  
ATOM    308  H   LYS A 555      94.231  15.999  21.053  1.00  0.00           H  
ATOM    309  HA  LYS A 555      93.375  16.359  23.187  1.00  0.00           H  
ATOM    310 1HB  LYS A 555      92.451  19.010  22.066  1.00  0.00           H  
ATOM    311 2HB  LYS A 555      92.618  18.570  23.782  1.00  0.00           H  
ATOM    312 1HG  LYS A 555      95.017  18.487  23.593  1.00  0.00           H  
ATOM    313 2HG  LYS A 555      94.931  18.711  21.829  1.00  0.00           H  
ATOM    314 1HD  LYS A 555      93.799  20.931  22.239  1.00  0.00           H  
ATOM    315 2HD  LYS A 555      94.106  20.710  23.978  1.00  0.00           H  
ATOM    316 1HE  LYS A 555      96.505  20.682  23.588  1.00  0.00           H  
ATOM    317 2HE  LYS A 555      96.246  20.788  21.831  1.00  0.00           H  
ATOM    318 1HZ  LYS A 555      96.762  22.942  22.787  1.00  0.00           H  
ATOM    319 2HZ  LYS A 555      95.229  22.947  22.177  1.00  0.00           H  
ATOM    320 3HZ  LYS A 555      95.469  22.847  23.806  1.00  0.00           H  
ATOM    321  N   ILE A 556      90.934  15.776  21.562  1.00 23.29           N  
ATOM    322  CA  ILE A 556      89.520  15.418  21.534  1.00 24.18           C  
ATOM    323  C   ILE A 556      89.071  14.450  22.622  1.00 24.67           C  
ATOM    324  O   ILE A 556      87.886  14.153  22.739  1.00 23.89           O  
ATOM    325  CB  ILE A 556      89.106  14.847  20.156  1.00 23.85           C  
ATOM    326  CG1 ILE A 556      89.996  13.663  19.773  1.00 23.95           C  
ATOM    327  CG2 ILE A 556      89.194  15.949  19.102  1.00 23.52           C  
ATOM    328  CD1 ILE A 556      89.455  12.850  18.605  1.00 24.30           C  
ATOM    329  H   ILE A 556      91.555  15.384  20.869  1.00  0.00           H  
ATOM    330  HA  ILE A 556      88.900  16.283  21.769  1.00  0.00           H  
ATOM    331  HB  ILE A 556      88.085  14.472  20.219  1.00  0.00           H  
ATOM    332 1HG1 ILE A 556      90.977  14.063  19.518  1.00  0.00           H  
ATOM    333 2HG1 ILE A 556      90.083  13.025  20.653  1.00  0.00           H  
ATOM    334 1HG2 ILE A 556      88.903  15.548  18.131  1.00  0.00           H  
ATOM    335 2HG2 ILE A 556      88.525  16.765  19.372  1.00  0.00           H  
ATOM    336 3HG2 ILE A 556      90.217  16.321  19.049  1.00  0.00           H  
ATOM    337 1HD1 ILE A 556      90.136  12.026  18.388  1.00  0.00           H  
ATOM    338 2HD1 ILE A 556      88.473  12.450  18.862  1.00  0.00           H  
ATOM    339 3HD1 ILE A 556      89.368  13.488  17.727  1.00  0.00           H  
ATOM    340  N   THR A 557      90.012  13.967  23.425  1.00 25.23           N  
ATOM    341  CA  THR A 557      89.666  13.047  24.501  1.00 26.10           C  
ATOM    342  C   THR A 557      89.304  13.826  25.771  1.00 25.82           C  
ATOM    343  O   THR A 557      88.783  13.257  26.731  1.00 26.29           O  
ATOM    344  CB  THR A 557      90.842  12.091  24.806  1.00 26.78           C  
ATOM    345  OG1 THR A 557      91.252  11.442  23.592  1.00 27.15           O  
ATOM    346  CG2 THR A 557      90.422  11.029  25.814  1.00 27.00           C  
ATOM    347  H   THR A 557      90.978  14.233  23.297  1.00  0.00           H  
ATOM    348  HA  THR A 557      88.793  12.458  24.217  1.00  0.00           H  
ATOM    349  HB  THR A 557      91.672  12.668  25.213  1.00  0.00           H  
ATOM    350  HG1 THR A 557      90.704  11.748  22.865  1.00  0.00           H  
ATOM    351 1HG2 THR A 557      91.264  10.367  26.015  1.00  0.00           H  
ATOM    352 2HG2 THR A 557      90.108  11.511  26.740  1.00  0.00           H  
ATOM    353 3HG2 THR A 557      89.594  10.450  25.407  1.00  0.00           H  
ATOM    354  N   ASP A 558      89.554  15.132  25.760  1.00 25.00           N  
ATOM    355  CA  ASP A 558      89.288  15.973  26.930  1.00 25.27           C  
ATOM    356  C   ASP A 558      87.875  16.545  27.001  1.00 23.78           C  
ATOM    357  O   ASP A 558      87.344  17.049  26.011  1.00 21.94           O  
ATOM    358  CB  ASP A 558      90.265  17.147  26.983  1.00 28.40           C  
ATOM    359  CG  ASP A 558      91.690  16.746  26.673  1.00 31.63           C  
ATOM    360  OD1 ASP A 558      92.141  15.680  27.146  1.00 32.65           O  
ATOM    361  OD2 ASP A 558      92.365  17.523  25.962  1.00 32.85           O  
ATOM    362  H   ASP A 558      89.936  15.555  24.926  1.00  0.00           H  
ATOM    363  HA  ASP A 558      89.402  15.385  27.841  1.00  0.00           H  
ATOM    364 1HB  ASP A 558      89.966  17.990  26.360  1.00  0.00           H  
ATOM    365 2HB  ASP A 558      90.177  17.422  28.034  1.00  0.00           H  
ATOM    366  N   PHE A 559      87.274  16.486  28.186  1.00 21.90           N  
ATOM    367  CA  PHE A 559      85.938  17.036  28.358  1.00 21.44           C  
ATOM    368  C   PHE A 559      85.949  18.568  28.259  1.00 21.28           C  
ATOM    369  O   PHE A 559      84.941  19.180  27.905  1.00 21.07           O  
ATOM    370  CB  PHE A 559      85.358  16.608  29.711  1.00 21.22           C  
ATOM    371  CG  PHE A 559      84.922  15.171  29.755  1.00 21.38           C  
ATOM    372  CD1 PHE A 559      85.545  14.263  30.609  1.00 21.38           C  
ATOM    373  CD2 PHE A 559      83.870  14.730  28.954  1.00 21.02           C  
ATOM    374  CE1 PHE A 559      85.121  12.935  30.664  1.00 22.56           C  
ATOM    375  CE2 PHE A 559      83.440  13.407  29.001  1.00 20.79           C  
ATOM    376  CZ  PHE A 559      84.064  12.508  29.857  1.00 21.70           C  
ATOM    377  H   PHE A 559      87.736  16.060  28.977  1.00  0.00           H  
ATOM    378  HA  PHE A 559      85.283  16.672  27.565  1.00  0.00           H  
ATOM    379 1HB  PHE A 559      86.104  16.732  30.495  1.00  0.00           H  
ATOM    380 2HB  PHE A 559      84.480  17.207  29.948  1.00  0.00           H  
ATOM    381  HD1 PHE A 559      86.370  14.602  31.237  1.00  0.00           H  
ATOM    382  HD2 PHE A 559      83.382  15.438  28.283  1.00  0.00           H  
ATOM    383  HE1 PHE A 559      85.615  12.233  31.336  1.00  0.00           H  
ATOM    384  HE2 PHE A 559      82.617  13.075  28.369  1.00  0.00           H  
ATOM    385  HZ  PHE A 559      83.730  11.472  29.897  1.00  0.00           H  
ATOM    386  N   SER A 560      87.093  19.182  28.561  1.00 21.79           N  
ATOM    387  CA  SER A 560      87.220  20.640  28.521  1.00 23.26           C  
ATOM    388  C   SER A 560      87.602  21.179  27.140  1.00 23.21           C  
ATOM    389  O   SER A 560      87.911  22.362  26.988  1.00 23.34           O  
ATOM    390  CB  SER A 560      88.264  21.097  29.540  1.00 25.91           C  
ATOM    391  OG  SER A 560      89.532  20.550  29.220  1.00 29.56           O  
ATOM    392  H   SER A 560      87.894  18.625  28.825  1.00  0.00           H  
ATOM    393  HA  SER A 560      86.328  21.162  28.871  1.00  0.00           H  
ATOM    394 1HB  SER A 560      88.314  22.185  29.523  1.00  0.00           H  
ATOM    395 2HB  SER A 560      87.955  20.764  30.530  1.00  0.00           H  
ATOM    396  HG  SER A 560      89.457  20.010  28.430  1.00  0.00           H  
ATOM    397  N   PHE A 561      87.576  20.303  26.144  1.00 22.10           N  
ATOM    398  CA  PHE A 561      87.915  20.646  24.760  1.00 21.79           C  
ATOM    399  C   PHE A 561      87.261  21.928  24.235  1.00 21.88           C  
ATOM    400  O   PHE A 561      86.093  22.206  24.518  1.00 21.34           O  
ATOM    401  CB  PHE A 561      87.507  19.484  23.852  1.00 21.13           C  
ATOM    402  CG  PHE A 561      87.650  19.772  22.383  1.00 21.27           C  
ATOM    403  CD1 PHE A 561      88.851  19.538  21.730  1.00 20.45           C  
ATOM    404  CD2 PHE A 561      86.567  20.250  21.647  1.00 20.34           C  
ATOM    405  CE1 PHE A 561      88.974  19.773  20.358  1.00 22.91           C  
ATOM    406  CE2 PHE A 561      86.678  20.490  20.274  1.00 20.43           C  
ATOM    407  CZ  PHE A 561      87.881  20.250  19.629  1.00 21.81           C  
ATOM    408  H   PHE A 561      87.307  19.355  26.364  1.00  0.00           H  
ATOM    409  HA  PHE A 561      88.989  20.816  24.673  1.00  0.00           H  
ATOM    410 1HB  PHE A 561      88.127  18.612  24.057  1.00  0.00           H  
ATOM    411 2HB  PHE A 561      86.460  19.231  24.016  1.00  0.00           H  
ATOM    412  HD1 PHE A 561      89.703  19.166  22.300  1.00  0.00           H  
ATOM    413  HD2 PHE A 561      85.622  20.438  22.158  1.00  0.00           H  
ATOM    414  HE1 PHE A 561      89.923  19.584  19.856  1.00  0.00           H  
ATOM    415  HE2 PHE A 561      85.824  20.865  19.711  1.00  0.00           H  
ATOM    416  HZ  PHE A 561      87.976  20.433  18.560  1.00  0.00           H  
ATOM    417  N   SER A 562      88.016  22.696  23.449  1.00 22.13           N  
ATOM    418  CA  SER A 562      87.502  23.920  22.829  1.00 21.56           C  
ATOM    419  C   SER A 562      87.781  23.863  21.330  1.00 21.10           C  
ATOM    420  O   SER A 562      88.882  23.491  20.914  1.00 21.26           O  
ATOM    421  CB  SER A 562      88.177  25.169  23.402  1.00 23.18           C  
ATOM    422  OG  SER A 562      87.916  26.300  22.575  1.00 22.31           O  
ATOM    423  H   SER A 562      88.973  22.422  23.278  1.00  0.00           H  
ATOM    424  HA  SER A 562      86.458  24.124  23.073  1.00  0.00           H  
ATOM    425 1HB  SER A 562      87.787  25.347  24.404  1.00  0.00           H  
ATOM    426 2HB  SER A 562      89.250  24.992  23.457  1.00  0.00           H  
ATOM    427  HG  SER A 562      87.370  26.033  21.832  1.00  0.00           H  
ATOM    428  N   ASP A 563      86.788  24.232  20.524  1.00 19.76           N  
ATOM    429  CA  ASP A 563      86.935  24.225  19.066  1.00 19.83           C  
ATOM    430  C   ASP A 563      87.354  25.592  18.533  1.00 20.09           C  
ATOM    431  O   ASP A 563      87.760  25.710  17.370  1.00 18.94           O  
ATOM    432  CB  ASP A 563      85.601  23.894  18.389  1.00 19.05           C  
ATOM    433  CG  ASP A 563      84.620  25.064  18.441  1.00 20.82           C  
ATOM    434  OD1 ASP A 563      84.065  25.339  19.530  1.00 20.31           O  
ATOM    435  OD2 ASP A 563      84.413  25.727  17.399  1.00 19.07           O  
ATOM    436  H   ASP A 563      85.910  24.525  20.929  1.00  0.00           H  
ATOM    437  HA  ASP A 563      87.668  23.473  18.772  1.00  0.00           H  
ATOM    438 1HB  ASP A 563      85.711  23.527  17.368  1.00  0.00           H  
ATOM    439 2HB  ASP A 563      85.256  23.084  19.032  1.00  0.00           H  
ATOM    440  N   PHE A 564      87.252  26.614  19.376  1.00 19.57           N  
ATOM    441  CA  PHE A 564      87.532  27.992  18.976  1.00 20.77           C  
ATOM    442  C   PHE A 564      88.819  28.247  18.185  1.00 21.87           C  
ATOM    443  O   PHE A 564      88.813  29.012  17.218  1.00 21.94           O  
ATOM    444  CB  PHE A 564      87.509  28.909  20.209  1.00 23.18           C  
ATOM    445  CG  PHE A 564      87.193  30.352  19.889  1.00 23.85           C  
ATOM    446  CD1 PHE A 564      87.924  31.387  20.472  1.00 25.29           C  
ATOM    447  CD2 PHE A 564      86.147  30.676  19.031  1.00 23.89           C  
ATOM    448  CE1 PHE A 564      87.612  32.727  20.203  1.00 25.81           C  
ATOM    449  CE2 PHE A 564      85.826  32.011  18.757  1.00 25.11           C  
ATOM    450  CZ  PHE A 564      86.560  33.036  19.344  1.00 25.05           C  
ATOM    451  H   PHE A 564      86.970  26.426  20.327  1.00  0.00           H  
ATOM    452  HA  PHE A 564      86.775  28.333  18.268  1.00  0.00           H  
ATOM    453 1HB  PHE A 564      86.749  28.572  20.913  1.00  0.00           H  
ATOM    454 2HB  PHE A 564      88.483  28.904  20.697  1.00  0.00           H  
ATOM    455  HD1 PHE A 564      88.748  31.144  21.144  1.00  0.00           H  
ATOM    456  HD2 PHE A 564      85.571  29.872  18.571  1.00  0.00           H  
ATOM    457  HE1 PHE A 564      88.193  33.525  20.666  1.00  0.00           H  
ATOM    458  HE2 PHE A 564      85.001  32.248  18.085  1.00  0.00           H  
ATOM    459  HZ  PHE A 564      86.313  34.076  19.135  1.00  0.00           H  
ATOM    460  N   GLU A 565      89.909  27.605  18.585  1.00 22.01           N  
ATOM    461  CA  GLU A 565      91.191  27.818  17.919  1.00 23.23           C  
ATOM    462  C   GLU A 565      91.393  27.017  16.636  1.00 22.39           C  
ATOM    463  O   GLU A 565      92.409  27.190  15.959  1.00 22.73           O  
ATOM    464  CB  GLU A 565      92.337  27.503  18.885  1.00 25.99           C  
ATOM    465  CG  GLU A 565      92.369  28.340  20.159  1.00 29.55           C  
ATOM    466  CD  GLU A 565      91.135  28.161  21.026  1.00 31.91           C  
ATOM    467  OE1 GLU A 565      90.652  27.009  21.163  1.00 32.59           O  
ATOM    468  OE2 GLU A 565      90.655  29.177  21.578  1.00 33.77           O  
ATOM    469  H   GLU A 565      89.858  26.959  19.360  1.00  0.00           H  
ATOM    470  HA  GLU A 565      91.273  28.857  17.599  1.00  0.00           H  
ATOM    471 1HB  GLU A 565      92.245  26.451  19.156  1.00  0.00           H  
ATOM    472 2HB  GLU A 565      93.267  27.657  18.338  1.00  0.00           H  
ATOM    473 1HG  GLU A 565      93.249  28.158  20.776  1.00  0.00           H  
ATOM    474 2HG  GLU A 565      92.391  29.365  19.792  1.00  0.00           H  
ATOM    475  N   LEU A 566      90.432  26.163  16.289  1.00 20.93           N  
ATOM    476  CA  LEU A 566      90.547  25.328  15.094  1.00 21.38           C  
ATOM    477  C   LEU A 566      89.842  25.856  13.849  1.00 21.31           C  
ATOM    478  O   LEU A 566      88.772  26.453  13.928  1.00 20.58           O  
ATOM    479  CB  LEU A 566      90.008  23.921  15.378  1.00 21.12           C  
ATOM    480  CG  LEU A 566      90.560  23.130  16.567  1.00 23.20           C  
ATOM    481  CD1 LEU A 566      89.842  21.783  16.646  1.00 23.85           C  
ATOM    482  CD2 LEU A 566      92.057  22.916  16.403  1.00 24.53           C  
ATOM    483  H   LEU A 566      89.604  26.089  16.863  1.00  0.00           H  
ATOM    484  HA  LEU A 566      91.593  25.253  14.800  1.00  0.00           H  
ATOM    485 1HB  LEU A 566      88.967  24.168  15.581  1.00  0.00           H  
ATOM    486 2HB  LEU A 566      90.065  23.282  14.497  1.00  0.00           H  
ATOM    487  HG  LEU A 566      90.411  23.739  17.459  1.00  0.00           H  
ATOM    488 1HD1 LEU A 566      90.229  21.213  17.491  1.00  0.00           H  
ATOM    489 2HD1 LEU A 566      88.773  21.948  16.780  1.00  0.00           H  
ATOM    490 3HD1 LEU A 566      90.011  21.226  15.725  1.00  0.00           H  
ATOM    491 1HD2 LEU A 566      92.439  22.353  17.255  1.00  0.00           H  
ATOM    492 2HD2 LEU A 566      92.247  22.360  15.485  1.00  0.00           H  
ATOM    493 3HD2 LEU A 566      92.560  23.882  16.353  1.00  0.00           H  
ATOM    494  N   SER A 567      90.455  25.620  12.693  1.00 19.76           N  
ATOM    495  CA  SER A 567      89.873  26.029  11.421  1.00 20.04           C  
ATOM    496  C   SER A 567      88.820  24.977  11.069  1.00 19.64           C  
ATOM    497  O   SER A 567      88.777  23.914  11.684  1.00 19.54           O  
ATOM    498  CB  SER A 567      90.940  26.015  10.331  1.00 19.99           C  
ATOM    499  OG  SER A 567      91.397  24.685  10.144  1.00 19.28           O  
ATOM    500  H   SER A 567      91.346  25.145  12.696  1.00  0.00           H  
ATOM    501  HA  SER A 567      89.558  27.073  11.405  1.00  0.00           H  
ATOM    502 1HB  SER A 567      90.502  26.400   9.410  1.00  0.00           H  
ATOM    503 2HB  SER A 567      91.762  26.660  10.638  1.00  0.00           H  
ATOM    504  HG  SER A 567      90.931  24.099  10.745  1.00  0.00           H  
ATOM    505  N   ASP A 568      87.978  25.257  10.083  1.00 20.58           N  
ATOM    506  CA  ASP A 568      86.974  24.276   9.677  1.00 20.79           C  
ATOM    507  C   ASP A 568      87.642  22.961   9.265  1.00 20.64           C  
ATOM    508  O   ASP A 568      87.167  21.873   9.614  1.00 17.93           O  
ATOM    509  CB  ASP A 568      86.137  24.808   8.515  1.00 23.23           C  
ATOM    510  CG  ASP A 568      85.083  25.817   8.959  1.00 25.41           C  
ATOM    511  OD1 ASP A 568      85.036  26.154  10.162  1.00 24.98           O  
ATOM    512  OD2 ASP A 568      84.295  26.270   8.095  1.00 26.80           O  
ATOM    513  H   ASP A 568      88.020  26.145   9.604  1.00  0.00           H  
ATOM    514  HA  ASP A 568      86.308  24.061  10.513  1.00  0.00           H  
ATOM    515 1HB  ASP A 568      86.735  25.216   7.700  1.00  0.00           H  
ATOM    516 2HB  ASP A 568      85.656  23.886   8.187  1.00  0.00           H  
ATOM    517  N   LEU A 569      88.735  23.054   8.513  1.00 18.96           N  
ATOM    518  CA  LEU A 569      89.447  21.849   8.090  1.00 19.93           C  
ATOM    519  C   LEU A 569      89.856  21.019   9.305  1.00 19.60           C  
ATOM    520  O   LEU A 569      89.688  19.801   9.325  1.00 19.54           O  
ATOM    521  CB  LEU A 569      90.702  22.207   7.278  1.00 21.13           C  
ATOM    522  CG  LEU A 569      91.736  21.079   7.115  1.00 24.30           C  
ATOM    523  CD1 LEU A 569      91.202  20.008   6.168  1.00 24.60           C  
ATOM    524  CD2 LEU A 569      93.042  21.645   6.590  1.00 25.97           C  
ATOM    525  H   LEU A 569      89.084  23.958   8.227  1.00  0.00           H  
ATOM    526  HA  LEU A 569      88.794  21.239   7.467  1.00  0.00           H  
ATOM    527 1HB  LEU A 569      90.236  22.424   6.318  1.00  0.00           H  
ATOM    528 2HB  LEU A 569      91.186  23.107   7.658  1.00  0.00           H  
ATOM    529  HG  LEU A 569      91.929  20.670   8.107  1.00  0.00           H  
ATOM    530 1HD1 LEU A 569      91.942  19.215   6.060  1.00  0.00           H  
ATOM    531 2HD1 LEU A 569      90.280  19.590   6.574  1.00  0.00           H  
ATOM    532 3HD1 LEU A 569      91.002  20.451   5.193  1.00  0.00           H  
ATOM    533 1HD2 LEU A 569      93.768  20.839   6.479  1.00  0.00           H  
ATOM    534 2HD2 LEU A 569      92.872  22.117   5.622  1.00  0.00           H  
ATOM    535 3HD2 LEU A 569      93.427  22.385   7.292  1.00  0.00           H  
ATOM    536  N   GLU A 570      90.399  21.678  10.322  1.00 19.58           N  
ATOM    537  CA  GLU A 570      90.824  20.959  11.508  1.00 19.38           C  
ATOM    538  C   GLU A 570      89.651  20.303  12.241  1.00 19.26           C  
ATOM    539  O   GLU A 570      89.829  19.258  12.850  1.00 19.15           O  
ATOM    540  CB  GLU A 570      91.620  21.890  12.425  1.00 19.86           C  
ATOM    541  CG  GLU A 570      92.941  22.303  11.770  1.00 20.39           C  
ATOM    542  CD  GLU A 570      93.722  23.338  12.549  1.00 20.81           C  
ATOM    543  OE1 GLU A 570      93.119  24.344  12.985  1.00 20.51           O  
ATOM    544  OE2 GLU A 570      94.947  23.152  12.708  1.00 21.66           O  
ATOM    545  H   GLU A 570      90.522  22.680  10.283  1.00  0.00           H  
ATOM    546  HA  GLU A 570      91.457  20.118  11.223  1.00  0.00           H  
ATOM    547 1HB  GLU A 570      90.990  22.758  12.621  1.00  0.00           H  
ATOM    548 2HB  GLU A 570      91.794  21.349  13.355  1.00  0.00           H  
ATOM    549 1HG  GLU A 570      93.608  21.464  11.572  1.00  0.00           H  
ATOM    550 2HG  GLU A 570      92.631  22.749  10.826  1.00  0.00           H  
ATOM    551  N   THR A 571      88.456  20.887  12.181  1.00 19.08           N  
ATOM    552  CA  THR A 571      87.329  20.233  12.853  1.00 18.70           C  
ATOM    553  C   THR A 571      86.961  18.981  12.055  1.00 19.33           C  
ATOM    554  O   THR A 571      86.495  17.988  12.621  1.00 19.39           O  
ATOM    555  CB  THR A 571      86.081  21.163  13.004  1.00 19.05           C  
ATOM    556  OG1 THR A 571      85.566  21.535  11.717  1.00 17.68           O  
ATOM    557  CG2 THR A 571      86.448  22.399  13.798  1.00 18.23           C  
ATOM    558  H   THR A 571      88.300  21.757  11.693  1.00  0.00           H  
ATOM    559  HA  THR A 571      87.630  19.913  13.851  1.00  0.00           H  
ATOM    560  HB  THR A 571      85.292  20.616  13.520  1.00  0.00           H  
ATOM    561  HG1 THR A 571      86.101  21.131  11.030  1.00  0.00           H  
ATOM    562 1HG2 THR A 571      85.572  23.040  13.898  1.00  0.00           H  
ATOM    563 2HG2 THR A 571      86.798  22.105  14.787  1.00  0.00           H  
ATOM    564 3HG2 THR A 571      87.238  22.942  13.280  1.00  0.00           H  
ATOM    565  N   ALA A 572      87.190  19.014  10.742  1.00 17.75           N  
ATOM    566  CA  ALA A 572      86.900  17.854   9.901  1.00 18.27           C  
ATOM    567  C   ALA A 572      87.927  16.758  10.198  1.00 18.66           C  
ATOM    568  O   ALA A 572      87.587  15.571  10.219  1.00 18.87           O  
ATOM    569  CB  ALA A 572      86.944  18.235   8.410  1.00 18.88           C  
ATOM    570  H   ALA A 572      87.569  19.848  10.316  1.00  0.00           H  
ATOM    571  HA  ALA A 572      85.898  17.495  10.135  1.00  0.00           H  
ATOM    572 1HB  ALA A 572      86.725  17.356   7.804  1.00  0.00           H  
ATOM    573 2HB  ALA A 572      86.202  19.008   8.209  1.00  0.00           H  
ATOM    574 3HB  ALA A 572      87.935  18.610   8.160  1.00  0.00           H  
ATOM    575  N   LEU A 573      89.179  17.150  10.429  1.00 17.89           N  
ATOM    576  CA  LEU A 573      90.215  16.170  10.751  1.00 18.49           C  
ATOM    577  C   LEU A 573      89.891  15.524  12.105  1.00 18.10           C  
ATOM    578  O   LEU A 573      90.057  14.306  12.291  1.00 17.88           O  
ATOM    579  CB  LEU A 573      91.594  16.842  10.794  1.00 19.83           C  
ATOM    580  CG  LEU A 573      92.130  17.364   9.453  1.00 20.76           C  
ATOM    581  CD1 LEU A 573      93.467  18.067   9.684  1.00 21.01           C  
ATOM    582  CD2 LEU A 573      92.301  16.207   8.467  1.00 21.11           C  
ATOM    583  H   LEU A 573      89.425  18.129  10.384  1.00  0.00           H  
ATOM    584  HA  LEU A 573      90.228  15.390   9.991  1.00  0.00           H  
ATOM    585 1HB  LEU A 573      91.362  17.680  11.450  1.00  0.00           H  
ATOM    586 2HB  LEU A 573      92.339  16.204  11.269  1.00  0.00           H  
ATOM    587  HG  LEU A 573      91.376  18.036   9.043  1.00  0.00           H  
ATOM    588 1HD1 LEU A 573      93.852  18.440   8.734  1.00  0.00           H  
ATOM    589 2HD1 LEU A 573      93.325  18.902  10.370  1.00  0.00           H  
ATOM    590 3HD1 LEU A 573      94.179  17.362  10.112  1.00  0.00           H  
ATOM    591 1HD2 LEU A 573      92.681  16.590   7.520  1.00  0.00           H  
ATOM    592 2HD2 LEU A 573      93.006  15.482   8.875  1.00  0.00           H  
ATOM    593 3HD2 LEU A 573      91.338  15.724   8.302  1.00  0.00           H  
ATOM    594  N   CYS A 574      89.416  16.338  13.046  1.00 17.72           N  
ATOM    595  CA  CYS A 574      89.043  15.838  14.363  1.00 17.62           C  
ATOM    596  C   CYS A 574      87.924  14.820  14.218  1.00 17.63           C  
ATOM    597  O   CYS A 574      87.892  13.803  14.918  1.00 17.03           O  
ATOM    598  CB  CYS A 574      88.553  16.977  15.263  1.00 18.18           C  
ATOM    599  SG  CYS A 574      89.844  18.006  15.973  1.00 20.08           S  
ATOM    600  H   CYS A 574      89.311  17.322  12.846  1.00  0.00           H  
ATOM    601  HA  CYS A 574      89.876  15.399  14.912  1.00  0.00           H  
ATOM    602 1HB  CYS A 574      87.913  17.656  14.698  1.00  0.00           H  
ATOM    603 2HB  CYS A 574      87.999  16.575  16.111  1.00  0.00           H  
ATOM    604  HG  CYS A 574      89.026  18.814  16.640  1.00  0.00           H  
ATOM    605  N   THR A 575      86.995  15.097  13.309  1.00 17.45           N  
ATOM    606  CA  THR A 575      85.869  14.201  13.096  1.00 18.21           C  
ATOM    607  C   THR A 575      86.330  12.870  12.498  1.00 19.38           C  
ATOM    608  O   THR A 575      85.877  11.802  12.922  1.00 19.23           O  
ATOM    609  CB  THR A 575      84.812  14.893  12.208  1.00 18.61           C  
ATOM    610  OG1 THR A 575      84.405  16.111  12.849  1.00 19.42           O  
ATOM    611  CG2 THR A 575      83.591  14.010  12.024  1.00 17.85           C  
ATOM    612  H   THR A 575      87.065  15.939  12.755  1.00  0.00           H  
ATOM    613  HA  THR A 575      85.423  13.934  14.055  1.00  0.00           H  
ATOM    614  HB  THR A 575      85.251  15.104  11.233  1.00  0.00           H  
ATOM    615  HG1 THR A 575      84.882  16.211  13.676  1.00  0.00           H  
ATOM    616 1HG2 THR A 575      82.864  14.523  11.394  1.00  0.00           H  
ATOM    617 2HG2 THR A 575      83.887  13.074  11.550  1.00  0.00           H  
ATOM    618 3HG2 THR A 575      83.146  13.800  12.996  1.00  0.00           H  
ATOM    619  N   ILE A 576      87.248  12.924  11.535  1.00 18.78           N  
ATOM    620  CA  ILE A 576      87.768  11.695  10.937  1.00 19.14           C  
ATOM    621  C   ILE A 576      88.443  10.847  12.023  1.00 18.96           C  
ATOM    622  O   ILE A 576      88.272   9.622  12.063  1.00 18.85           O  
ATOM    623  CB  ILE A 576      88.806  11.999   9.824  1.00 19.71           C  
ATOM    624  CG1 ILE A 576      88.124  12.711   8.655  1.00 20.53           C  
ATOM    625  CG2 ILE A 576      89.460  10.704   9.346  1.00 20.06           C  
ATOM    626  CD1 ILE A 576      89.092  13.155   7.551  1.00 21.56           C  
ATOM    627  H   ILE A 576      87.594  13.815  11.208  1.00  0.00           H  
ATOM    628  HA  ILE A 576      86.957  11.097  10.523  1.00  0.00           H  
ATOM    629  HB  ILE A 576      89.568  12.669  10.222  1.00  0.00           H  
ATOM    630 1HG1 ILE A 576      87.390  12.022   8.239  1.00  0.00           H  
ATOM    631 2HG1 ILE A 576      87.612  13.584   9.062  1.00  0.00           H  
ATOM    632 1HG2 ILE A 576      90.186  10.929   8.565  1.00  0.00           H  
ATOM    633 2HG2 ILE A 576      89.965  10.222  10.182  1.00  0.00           H  
ATOM    634 3HG2 ILE A 576      88.696  10.035   8.949  1.00  0.00           H  
ATOM    635 1HD1 ILE A 576      88.535  13.653   6.756  1.00  0.00           H  
ATOM    636 2HD1 ILE A 576      89.827  13.846   7.966  1.00  0.00           H  
ATOM    637 3HD1 ILE A 576      89.604  12.284   7.143  1.00  0.00           H  
ATOM    638  N   ARG A 577      89.204  11.501  12.898  1.00 18.25           N  
ATOM    639  CA  ARG A 577      89.894  10.810  13.987  1.00 19.52           C  
ATOM    640  C   ARG A 577      88.885  10.150  14.932  1.00 19.90           C  
ATOM    641  O   ARG A 577      89.130   9.057  15.443  1.00 18.77           O  
ATOM    642  CB  ARG A 577      90.798  11.789  14.757  1.00 17.91           C  
ATOM    643  CG  ARG A 577      91.522  11.190  15.967  1.00 19.90           C  
ATOM    644  CD  ARG A 577      92.314   9.936  15.613  1.00 21.37           C  
ATOM    645  NE  ARG A 577      93.418  10.205  14.689  1.00 21.92           N  
ATOM    646  CZ  ARG A 577      94.065   9.257  14.015  1.00 22.80           C  
ATOM    647  NH1 ARG A 577      93.717   7.986  14.159  1.00 21.56           N  
ATOM    648  NH2 ARG A 577      95.058   9.577  13.193  1.00 20.62           N  
ATOM    649  H   ARG A 577      89.307  12.502  12.807  1.00  0.00           H  
ATOM    650  HA  ARG A 577      90.554  10.044  13.579  1.00  0.00           H  
ATOM    651 1HB  ARG A 577      91.535  12.165  14.049  1.00  0.00           H  
ATOM    652 2HB  ARG A 577      90.164  12.610  15.092  1.00  0.00           H  
ATOM    653 1HG  ARG A 577      92.207  11.938  16.367  1.00  0.00           H  
ATOM    654 2HG  ARG A 577      90.779  10.936  16.724  1.00  0.00           H  
ATOM    655 1HD  ARG A 577      92.728   9.509  16.526  1.00  0.00           H  
ATOM    656 2HD  ARG A 577      91.644   9.215  15.146  1.00  0.00           H  
ATOM    657  HE  ARG A 577      93.840  11.086  14.429  1.00  0.00           H  
ATOM    658 1HH1 ARG A 577      92.960   7.740  14.781  1.00  0.00           H  
ATOM    659 2HH1 ARG A 577      94.210   7.270  13.646  1.00  0.00           H  
ATOM    660 1HH2 ARG A 577      95.323  10.546  13.079  1.00  0.00           H  
ATOM    661 2HH2 ARG A 577      95.544   8.852  12.686  1.00  0.00           H  
ATOM    662  N   MET A 578      87.753  10.809  15.166  1.00 20.20           N  
ATOM    663  CA  MET A 578      86.727  10.227  16.036  1.00 19.31           C  
ATOM    664  C   MET A 578      86.241   8.911  15.433  1.00 19.11           C  
ATOM    665  O   MET A 578      86.216   7.880  16.114  1.00 18.94           O  
ATOM    666  CB  MET A 578      85.546  11.189  16.213  1.00 20.16           C  
ATOM    667  CG  MET A 578      85.865  12.408  17.083  1.00 20.80           C  
ATOM    668  SD  MET A 578      84.456  13.511  17.228  1.00 23.52           S  
ATOM    669  CE  MET A 578      85.263  15.099  17.255  1.00 23.07           C  
ATOM    670  H   MET A 578      87.589  11.714  14.749  1.00  0.00           H  
ATOM    671  HA  MET A 578      87.148  10.019  17.020  1.00  0.00           H  
ATOM    672 1HB  MET A 578      85.250  11.514  15.217  1.00  0.00           H  
ATOM    673 2HB  MET A 578      84.735  10.617  16.665  1.00  0.00           H  
ATOM    674 1HG  MET A 578      86.155  12.053  18.071  1.00  0.00           H  
ATOM    675 2HG  MET A 578      86.700  12.940  16.628  1.00  0.00           H  
ATOM    676 1HE  MET A 578      84.514  15.887  17.342  1.00  0.00           H  
ATOM    677 2HE  MET A 578      85.943  15.147  18.107  1.00  0.00           H  
ATOM    678 3HE  MET A 578      85.828  15.236  16.332  1.00  0.00           H  
ATOM    679  N   PHE A 579      85.865   8.939  14.156  1.00 18.91           N  
ATOM    680  CA  PHE A 579      85.399   7.724  13.481  1.00 20.13           C  
ATOM    681  C   PHE A 579      86.477   6.650  13.461  1.00 20.79           C  
ATOM    682  O   PHE A 579      86.198   5.453  13.628  1.00 22.22           O  
ATOM    683  CB  PHE A 579      85.006   8.012  12.026  1.00 20.32           C  
ATOM    684  CG  PHE A 579      83.613   8.536  11.856  1.00 18.51           C  
ATOM    685  CD1 PHE A 579      83.347   9.892  11.958  1.00 19.24           C  
ATOM    686  CD2 PHE A 579      82.567   7.667  11.562  1.00 19.86           C  
ATOM    687  CE1 PHE A 579      82.061  10.381  11.765  1.00 20.53           C  
ATOM    688  CE2 PHE A 579      81.271   8.145  11.368  1.00 19.85           C  
ATOM    689  CZ  PHE A 579      81.018   9.505  11.468  1.00 19.93           C  
ATOM    690  H   PHE A 579      85.899   9.806  13.640  1.00  0.00           H  
ATOM    691  HA  PHE A 579      84.525   7.326  13.998  1.00  0.00           H  
ATOM    692 1HB  PHE A 579      85.670   8.762  11.599  1.00  0.00           H  
ATOM    693 2HB  PHE A 579      85.064   7.099  11.435  1.00  0.00           H  
ATOM    694  HD1 PHE A 579      84.161  10.578  12.192  1.00  0.00           H  
ATOM    695  HD2 PHE A 579      82.771   6.598  11.485  1.00  0.00           H  
ATOM    696  HE1 PHE A 579      81.867  11.450  11.846  1.00  0.00           H  
ATOM    697  HE2 PHE A 579      80.458   7.456  11.140  1.00  0.00           H  
ATOM    698  HZ  PHE A 579      80.010   9.888  11.317  1.00  0.00           H  
ATOM    699  N   THR A 580      87.714   7.075  13.247  1.00 20.68           N  
ATOM    700  CA  THR A 580      88.816   6.131  13.163  1.00 20.35           C  
ATOM    701  C   THR A 580      89.141   5.453  14.489  1.00 20.79           C  
ATOM    702  O   THR A 580      89.256   4.229  14.552  1.00 21.76           O  
ATOM    703  CB  THR A 580      90.084   6.819  12.617  1.00 21.73           C  
ATOM    704  OG1 THR A 580      89.783   7.445  11.359  1.00 20.16           O  
ATOM    705  CG2 THR A 580      91.202   5.789  12.415  1.00 21.32           C  
ATOM    706  H   THR A 580      87.902   8.062  13.140  1.00  0.00           H  
ATOM    707  HA  THR A 580      88.546   5.306  12.503  1.00  0.00           H  
ATOM    708  HB  THR A 580      90.410   7.577  13.329  1.00  0.00           H  
ATOM    709  HG1 THR A 580      88.860   7.295  11.140  1.00  0.00           H  
ATOM    710 1HG2 THR A 580      92.091   6.289  12.030  1.00  0.00           H  
ATOM    711 2HG2 THR A 580      91.436   5.315  13.368  1.00  0.00           H  
ATOM    712 3HG2 THR A 580      90.874   5.032  11.704  1.00  0.00           H  
ATOM    713  N   ASP A 581      89.269   6.239  15.550  1.00 19.86           N  
ATOM    714  CA  ASP A 581      89.612   5.687  16.855  1.00 20.39           C  
ATOM    715  C   ASP A 581      88.492   4.909  17.549  1.00 21.29           C  
ATOM    716  O   ASP A 581      88.727   4.246  18.565  1.00 21.85           O  
ATOM    717  CB  ASP A 581      90.159   6.793  17.755  1.00 20.18           C  
ATOM    718  CG  ASP A 581      91.623   7.121  17.451  1.00 20.83           C  
ATOM    719  OD1 ASP A 581      92.104   6.773  16.345  1.00 20.96           O  
ATOM    720  OD2 ASP A 581      92.290   7.734  18.313  1.00 23.01           O  
ATOM    721  H   ASP A 581      89.128   7.235  15.459  1.00  0.00           H  
ATOM    722  HA  ASP A 581      90.372   4.914  16.741  1.00  0.00           H  
ATOM    723 1HB  ASP A 581      89.552   7.699  17.748  1.00  0.00           H  
ATOM    724 2HB  ASP A 581      90.077   6.307  18.727  1.00  0.00           H  
ATOM    725  N   LEU A 582      87.284   4.984  17.003  1.00 20.46           N  
ATOM    726  CA  LEU A 582      86.167   4.227  17.555  1.00 21.21           C  
ATOM    727  C   LEU A 582      85.984   2.988  16.666  1.00 21.61           C  
ATOM    728  O   LEU A 582      84.995   2.260  16.768  1.00 20.54           O  
ATOM    729  CB  LEU A 582      84.896   5.086  17.588  1.00 20.79           C  
ATOM    730  CG  LEU A 582      84.848   6.164  18.682  1.00 20.03           C  
ATOM    731  CD1 LEU A 582      83.664   7.107  18.432  1.00 20.13           C  
ATOM    732  CD2 LEU A 582      84.714   5.505  20.048  1.00 20.31           C  
ATOM    733  H   LEU A 582      87.130   5.570  16.195  1.00  0.00           H  
ATOM    734  HA  LEU A 582      86.404   3.915  18.571  1.00  0.00           H  
ATOM    735 1HB  LEU A 582      84.974   5.556  16.609  1.00  0.00           H  
ATOM    736 2HB  LEU A 582      83.995   4.473  17.626  1.00  0.00           H  
ATOM    737  HG  LEU A 582      85.802   6.691  18.660  1.00  0.00           H  
ATOM    738 1HD1 LEU A 582      83.635   7.869  19.211  1.00  0.00           H  
ATOM    739 2HD1 LEU A 582      83.780   7.587  17.460  1.00  0.00           H  
ATOM    740 3HD1 LEU A 582      82.736   6.537  18.448  1.00  0.00           H  
ATOM    741 1HD2 LEU A 582      84.681   6.274  20.821  1.00  0.00           H  
ATOM    742 2HD2 LEU A 582      83.796   4.917  20.081  1.00  0.00           H  
ATOM    743 3HD2 LEU A 582      85.569   4.852  20.223  1.00  0.00           H  
ATOM    744  N   ASN A 583      86.963   2.769  15.791  1.00 21.93           N  
ATOM    745  CA  ASN A 583      86.987   1.625  14.875  1.00 23.64           C  
ATOM    746  C   ASN A 583      85.841   1.568  13.874  1.00 23.82           C  
ATOM    747  O   ASN A 583      85.533   0.502  13.339  1.00 24.73           O  
ATOM    748  CB  ASN A 583      87.016   0.310  15.668  1.00 26.00           C  
ATOM    749  CG  ASN A 583      88.134   0.274  16.692  1.00 28.57           C  
ATOM    750  OD1 ASN A 583      89.251   0.707  16.418  1.00 30.35           O  
ATOM    751  ND2 ASN A 583      87.841  -0.252  17.877  1.00 30.67           N  
ATOM    752  H   ASN A 583      87.723   3.434  15.768  1.00  0.00           H  
ATOM    753  HA  ASN A 583      87.883   1.667  14.254  1.00  0.00           H  
ATOM    754 1HB  ASN A 583      86.102  -0.103  16.097  1.00  0.00           H  
ATOM    755 2HB  ASN A 583      87.309  -0.281  14.800  1.00  0.00           H  
ATOM    756 1HD2 ASN A 583      88.542  -0.300  18.589  1.00  0.00           H  
ATOM    757 2HD2 ASN A 583      86.921  -0.599  18.056  1.00  0.00           H  
ATOM    758  N   LEU A 584      85.220   2.707  13.595  1.00 21.84           N  
ATOM    759  CA  LEU A 584      84.107   2.716  12.661  1.00 20.92           C  
ATOM    760  C   LEU A 584      84.521   2.660  11.190  1.00 21.30           C  
ATOM    761  O   LEU A 584      83.835   2.051  10.377  1.00 22.31           O  
ATOM    762  CB  LEU A 584      83.236   3.946  12.906  1.00 21.09           C  
ATOM    763  CG  LEU A 584      82.765   4.105  14.353  1.00 21.29           C  
ATOM    764  CD1 LEU A 584      81.951   5.390  14.466  1.00 22.02           C  
ATOM    765  CD2 LEU A 584      81.935   2.886  14.788  1.00 20.75           C  
ATOM    766  H   LEU A 584      85.510   3.574  14.024  1.00  0.00           H  
ATOM    767  HA  LEU A 584      83.505   1.819  12.802  1.00  0.00           H  
ATOM    768 1HB  LEU A 584      83.954   4.725  12.653  1.00  0.00           H  
ATOM    769 2HB  LEU A 584      82.395   3.989  12.215  1.00  0.00           H  
ATOM    770  HG  LEU A 584      83.655   4.133  14.982  1.00  0.00           H  
ATOM    771 1HD1 LEU A 584      81.609   5.516  15.493  1.00  0.00           H  
ATOM    772 2HD1 LEU A 584      82.573   6.240  14.185  1.00  0.00           H  
ATOM    773 3HD1 LEU A 584      81.089   5.334  13.802  1.00  0.00           H  
ATOM    774 1HD2 LEU A 584      81.610   3.018  15.820  1.00  0.00           H  
ATOM    775 2HD2 LEU A 584      81.063   2.790  14.141  1.00  0.00           H  
ATOM    776 3HD2 LEU A 584      82.544   1.985  14.712  1.00  0.00           H  
ATOM    777  N   VAL A 585      85.636   3.295  10.850  1.00 22.01           N  
ATOM    778  CA  VAL A 585      86.112   3.300   9.464  1.00 22.72           C  
ATOM    779  C   VAL A 585      86.491   1.878   9.061  1.00 25.05           C  
ATOM    780  O   VAL A 585      86.104   1.383   8.004  1.00 23.50           O  
ATOM    781  CB  VAL A 585      87.346   4.210   9.321  1.00 21.67           C  
ATOM    782  CG1 VAL A 585      87.840   4.206   7.886  1.00 22.64           C  
ATOM    783  CG2 VAL A 585      87.002   5.625   9.775  1.00 21.36           C  
ATOM    784  H   VAL A 585      86.169   3.784  11.555  1.00  0.00           H  
ATOM    785  HA  VAL A 585      85.335   3.641   8.779  1.00  0.00           H  
ATOM    786  HB  VAL A 585      88.134   3.843   9.979  1.00  0.00           H  
ATOM    787 1HG1 VAL A 585      88.713   4.853   7.800  1.00  0.00           H  
ATOM    788 2HG1 VAL A 585      88.112   3.191   7.598  1.00  0.00           H  
ATOM    789 3HG1 VAL A 585      87.052   4.572   7.229  1.00  0.00           H  
ATOM    790 1HG2 VAL A 585      87.879   6.264   9.672  1.00  0.00           H  
ATOM    791 2HG2 VAL A 585      86.192   6.017   9.159  1.00  0.00           H  
ATOM    792 3HG2 VAL A 585      86.688   5.606  10.819  1.00  0.00           H  
ATOM    793  N   GLN A 586      87.243   1.225   9.936  1.00 26.81           N  
ATOM    794  CA  GLN A 586      87.701  -0.138   9.707  1.00 30.02           C  
ATOM    795  C   GLN A 586      86.575  -1.170   9.691  1.00 29.13           C  
ATOM    796  O   GLN A 586      86.341  -1.838   8.682  1.00 28.75           O  
ATOM    797  CB  GLN A 586      88.714  -0.518  10.787  1.00 32.58           C  
ATOM    798  CG  GLN A 586      89.221  -1.951  10.701  1.00 37.20           C  
ATOM    799  CD  GLN A 586      90.051  -2.328  11.908  1.00 39.43           C  
ATOM    800  OE1 GLN A 586      89.550  -2.361  13.034  1.00 41.54           O  
ATOM    801  NE2 GLN A 586      91.331  -2.603  11.685  1.00 40.93           N  
ATOM    802  H   GLN A 586      87.505   1.695  10.791  1.00  0.00           H  
ATOM    803  HA  GLN A 586      88.165  -0.207   8.723  1.00  0.00           H  
ATOM    804 1HB  GLN A 586      89.551   0.173  10.691  1.00  0.00           H  
ATOM    805 2HB  GLN A 586      88.223  -0.361  11.748  1.00  0.00           H  
ATOM    806 1HG  GLN A 586      88.573  -2.792  10.455  1.00  0.00           H  
ATOM    807 2HG  GLN A 586      89.893  -1.755   9.865  1.00  0.00           H  
ATOM    808 1HE2 GLN A 586      91.928  -2.858  12.446  1.00  0.00           H  
ATOM    809 2HE2 GLN A 586      91.699  -2.556  10.756  1.00  0.00           H  
ATOM    810  N   ASN A 587      85.879  -1.293  10.816  1.00 29.06           N  
ATOM    811  CA  ASN A 587      84.810  -2.272  10.947  1.00 28.23           C  
ATOM    812  C   ASN A 587      83.665  -2.152   9.958  1.00 27.23           C  
ATOM    813  O   ASN A 587      83.074  -3.160   9.580  1.00 26.92           O  
ATOM    814  CB  ASN A 587      84.249  -2.258  12.373  1.00 29.87           C  
ATOM    815  CG  ASN A 587      85.276  -2.691  13.405  1.00 32.15           C  
ATOM    816  OD1 ASN A 587      86.371  -3.135  13.054  1.00 33.35           O  
ATOM    817  ND2 ASN A 587      84.926  -2.572  14.680  1.00 32.09           N  
ATOM    818  H   ASN A 587      86.096  -0.694  11.599  1.00  0.00           H  
ATOM    819  HA  ASN A 587      85.197  -3.272  10.745  1.00  0.00           H  
ATOM    820 1HB  ASN A 587      83.685  -1.401  12.743  1.00  0.00           H  
ATOM    821 2HB  ASN A 587      83.567  -3.086  12.181  1.00  0.00           H  
ATOM    822 1HD2 ASN A 587      85.565  -2.842  15.401  1.00  0.00           H  
ATOM    823 2HD2 ASN A 587      84.025  -2.212  14.920  1.00  0.00           H  
ATOM    824  N   PHE A 588      83.348  -0.937   9.528  1.00 25.37           N  
ATOM    825  CA  PHE A 588      82.241  -0.766   8.605  1.00 24.36           C  
ATOM    826  C   PHE A 588      82.627  -0.483   7.162  1.00 25.27           C  
ATOM    827  O   PHE A 588      81.795  -0.070   6.352  1.00 24.84           O  
ATOM    828  CB  PHE A 588      81.286   0.282   9.166  1.00 23.71           C  
ATOM    829  CG  PHE A 588      80.672  -0.141  10.470  1.00 22.38           C  
ATOM    830  CD1 PHE A 588      79.814  -1.242  10.513  1.00 22.73           C  
ATOM    831  CD2 PHE A 588      81.015   0.493  11.661  1.00 22.65           C  
ATOM    832  CE1 PHE A 588      79.306  -1.716  11.733  1.00 24.07           C  
ATOM    833  CE2 PHE A 588      80.516   0.031  12.890  1.00 22.96           C  
ATOM    834  CZ  PHE A 588      79.660  -1.077  12.923  1.00 23.44           C  
ATOM    835  H   PHE A 588      83.865  -0.124   9.832  1.00  0.00           H  
ATOM    836  HA  PHE A 588      81.710  -1.711   8.484  1.00  0.00           H  
ATOM    837 1HB  PHE A 588      81.817   1.216   9.345  1.00  0.00           H  
ATOM    838 2HB  PHE A 588      80.470   0.458   8.466  1.00  0.00           H  
ATOM    839  HD1 PHE A 588      79.538  -1.738   9.582  1.00  0.00           H  
ATOM    840  HD2 PHE A 588      81.681   1.356  11.633  1.00  0.00           H  
ATOM    841  HE1 PHE A 588      78.640  -2.578  11.747  1.00  0.00           H  
ATOM    842  HE2 PHE A 588      80.793   0.533  13.817  1.00  0.00           H  
ATOM    843  HZ  PHE A 588      79.270  -1.438  13.874  1.00  0.00           H  
ATOM    844  N   GLN A 589      83.896  -0.737   6.861  1.00 25.42           N  
ATOM    845  CA  GLN A 589      84.449  -0.599   5.515  1.00 26.64           C  
ATOM    846  C   GLN A 589      84.154   0.733   4.830  1.00 26.18           C  
ATOM    847  O   GLN A 589      83.701   0.766   3.679  1.00 27.03           O  
ATOM    848  CB  GLN A 589      83.934  -1.754   4.644  1.00 28.17           C  
ATOM    849  CG  GLN A 589      84.047  -3.136   5.307  1.00 32.22           C  
ATOM    850  CD  GLN A 589      83.677  -4.291   4.378  1.00 34.70           C  
ATOM    851  OE1 GLN A 589      82.605  -4.304   3.768  1.00 34.86           O  
ATOM    852  NE2 GLN A 589      84.568  -5.275   4.277  1.00 37.11           N  
ATOM    853  H   GLN A 589      84.499  -1.041   7.612  1.00  0.00           H  
ATOM    854  HA  GLN A 589      85.538  -0.624   5.563  1.00  0.00           H  
ATOM    855 1HB  GLN A 589      82.890  -1.536   4.417  1.00  0.00           H  
ATOM    856 2HB  GLN A 589      84.516  -1.737   3.723  1.00  0.00           H  
ATOM    857 1HG  GLN A 589      84.925  -3.449   5.872  1.00  0.00           H  
ATOM    858 2HG  GLN A 589      83.215  -2.971   5.993  1.00  0.00           H  
ATOM    859 1HE2 GLN A 589      84.382  -6.060   3.684  1.00  0.00           H  
ATOM    860 2HE2 GLN A 589      85.424  -5.230   4.793  1.00  0.00           H  
ATOM    861  N   MET A 590      84.421   1.828   5.531  1.00 25.45           N  
ATOM    862  CA  MET A 590      84.187   3.160   4.982  1.00 25.73           C  
ATOM    863  C   MET A 590      85.346   3.622   4.118  1.00 25.72           C  
ATOM    864  O   MET A 590      86.487   3.646   4.576  1.00 26.86           O  
ATOM    865  CB  MET A 590      84.022   4.181   6.103  1.00 25.06           C  
ATOM    866  CG  MET A 590      82.842   3.958   7.002  1.00 25.26           C  
ATOM    867  SD  MET A 590      82.715   5.356   8.127  1.00 24.95           S  
ATOM    868  CE  MET A 590      81.390   4.807   9.190  1.00 23.96           C  
ATOM    869  H   MET A 590      84.794   1.740   6.465  1.00  0.00           H  
ATOM    870  HA  MET A 590      83.279   3.159   4.380  1.00  0.00           H  
ATOM    871 1HB  MET A 590      84.934   4.149   6.697  1.00  0.00           H  
ATOM    872 2HB  MET A 590      83.929   5.160   5.630  1.00  0.00           H  
ATOM    873 1HG  MET A 590      81.953   3.869   6.379  1.00  0.00           H  
ATOM    874 2HG  MET A 590      83.001   3.026   7.545  1.00  0.00           H  
ATOM    875 1HE  MET A 590      81.190   5.567   9.945  1.00  0.00           H  
ATOM    876 2HE  MET A 590      80.491   4.640   8.595  1.00  0.00           H  
ATOM    877 3HE  MET A 590      81.679   3.876   9.680  1.00  0.00           H  
ATOM    878  N   LYS A 591      85.067   3.996   2.874  1.00 26.40           N  
ATOM    879  CA  LYS A 591      86.137   4.489   2.009  1.00 27.25           C  
ATOM    880  C   LYS A 591      86.469   5.910   2.471  1.00 26.40           C  
ATOM    881  O   LYS A 591      85.568   6.706   2.747  1.00 25.45           O  
ATOM    882  CB  LYS A 591      85.700   4.500   0.547  1.00 28.61           C  
ATOM    883  CG  LYS A 591      86.862   4.743  -0.412  1.00 33.53           C  
ATOM    884  CD  LYS A 591      86.445   4.646  -1.870  1.00 36.07           C  
ATOM    885  CE  LYS A 591      87.665   4.689  -2.782  1.00 38.00           C  
ATOM    886  NZ  LYS A 591      87.288   4.697  -4.221  1.00 41.15           N  
ATOM    887  H   LYS A 591      84.125   3.946   2.512  1.00  0.00           H  
ATOM    888  HA  LYS A 591      87.012   3.844   2.100  1.00  0.00           H  
ATOM    889 1HB  LYS A 591      85.238   3.533   0.344  1.00  0.00           H  
ATOM    890 2HB  LYS A 591      84.953   5.287   0.442  1.00  0.00           H  
ATOM    891 1HG  LYS A 591      87.262   5.740  -0.225  1.00  0.00           H  
ATOM    892 2HG  LYS A 591      87.634   4.000  -0.216  1.00  0.00           H  
ATOM    893 1HD  LYS A 591      85.906   3.709  -2.016  1.00  0.00           H  
ATOM    894 2HD  LYS A 591      85.784   5.482  -2.099  1.00  0.00           H  
ATOM    895 1HE  LYS A 591      88.232   5.590  -2.552  1.00  0.00           H  
ATOM    896 2HE  LYS A 591      88.278   3.812  -2.574  1.00  0.00           H  
ATOM    897 1HZ  LYS A 591      88.124   4.725  -4.788  1.00  0.00           H  
ATOM    898 2HZ  LYS A 591      86.763   3.861  -4.437  1.00  0.00           H  
ATOM    899 3HZ  LYS A 591      86.721   5.510  -4.416  1.00  0.00           H  
ATOM    900  N   HIS A 592      87.759   6.223   2.552  1.00 25.75           N  
ATOM    901  CA  HIS A 592      88.204   7.527   3.025  1.00 26.59           C  
ATOM    902  C   HIS A 592      87.521   8.714   2.355  1.00 26.78           C  
ATOM    903  O   HIS A 592      87.033   9.616   3.037  1.00 25.18           O  
ATOM    904  CB  HIS A 592      89.723   7.659   2.873  1.00 25.99           C  
ATOM    905  CG  HIS A 592      90.290   8.878   3.534  1.00 26.65           C  
ATOM    906  ND1 HIS A 592      90.209   9.092   4.892  1.00 27.25           N  
ATOM    907  CD2 HIS A 592      90.959   9.940   3.025  1.00 26.51           C  
ATOM    908  CE1 HIS A 592      90.804  10.233   5.194  1.00 27.45           C  
ATOM    909  NE2 HIS A 592      91.268  10.768   4.079  1.00 26.53           N  
ATOM    910  H   HIS A 592      88.448   5.538   2.278  1.00  0.00           H  
ATOM    911  HA  HIS A 592      87.944   7.643   4.077  1.00  0.00           H  
ATOM    912 1HB  HIS A 592      90.222   6.800   3.323  1.00  0.00           H  
ATOM    913 2HB  HIS A 592      89.990   7.723   1.819  1.00  0.00           H  
ATOM    914  HD2 HIS A 592      91.259  10.210   2.012  1.00  0.00           H  
ATOM    915  HE1 HIS A 592      90.847  10.580   6.226  1.00  0.00           H  
ATOM    916  HE2 HIS A 592      91.769  11.642   4.004  1.00  0.00           H  
ATOM    917  N   GLU A 593      87.483   8.711   1.026  1.00 27.24           N  
ATOM    918  CA  GLU A 593      86.867   9.804   0.279  1.00 27.56           C  
ATOM    919  C   GLU A 593      85.384   9.946   0.585  1.00 25.75           C  
ATOM    920  O   GLU A 593      84.841  11.056   0.567  1.00 24.91           O  
ATOM    921  CB  GLU A 593      87.064   9.594  -1.227  1.00 30.72           C  
ATOM    922  CG  GLU A 593      86.632  10.776  -2.080  1.00 36.38           C  
ATOM    923  CD  GLU A 593      87.096  10.660  -3.529  1.00 39.80           C  
ATOM    924  OE1 GLU A 593      86.581   9.787  -4.263  1.00 41.64           O  
ATOM    925  OE2 GLU A 593      87.983  11.442  -3.932  1.00 42.37           O  
ATOM    926  H   GLU A 593      87.889   7.937   0.520  1.00  0.00           H  
ATOM    927  HA  GLU A 593      87.326  10.751   0.564  1.00  0.00           H  
ATOM    928 1HB  GLU A 593      88.125   9.398  -1.385  1.00  0.00           H  
ATOM    929 2HB  GLU A 593      86.486   8.712  -1.504  1.00  0.00           H  
ATOM    930 1HG  GLU A 593      85.556  10.945  -2.073  1.00  0.00           H  
ATOM    931 2HG  GLU A 593      87.134  11.624  -1.616  1.00  0.00           H  
ATOM    932  N   VAL A 594      84.729   8.824   0.862  1.00 23.91           N  
ATOM    933  CA  VAL A 594      83.308   8.843   1.173  1.00 22.69           C  
ATOM    934  C   VAL A 594      83.089   9.488   2.542  1.00 21.18           C  
ATOM    935  O   VAL A 594      82.207  10.327   2.695  1.00 20.90           O  
ATOM    936  CB  VAL A 594      82.709   7.415   1.170  1.00 22.11           C  
ATOM    937  CG1 VAL A 594      81.226   7.474   1.492  1.00 23.26           C  
ATOM    938  CG2 VAL A 594      82.925   6.770  -0.193  1.00 24.43           C  
ATOM    939  H   VAL A 594      85.220   7.941   0.858  1.00  0.00           H  
ATOM    940  HA  VAL A 594      82.754   9.455   0.460  1.00  0.00           H  
ATOM    941  HB  VAL A 594      83.239   6.807   1.903  1.00  0.00           H  
ATOM    942 1HG1 VAL A 594      80.812   6.465   1.488  1.00  0.00           H  
ATOM    943 2HG1 VAL A 594      81.085   7.920   2.476  1.00  0.00           H  
ATOM    944 3HG1 VAL A 594      80.715   8.078   0.742  1.00  0.00           H  
ATOM    945 1HG2 VAL A 594      82.503   5.765  -0.192  1.00  0.00           H  
ATOM    946 2HG2 VAL A 594      82.434   7.369  -0.960  1.00  0.00           H  
ATOM    947 3HG2 VAL A 594      83.993   6.714  -0.404  1.00  0.00           H  
ATOM    948  N   LEU A 595      83.890   9.100   3.532  1.00 20.53           N  
ATOM    949  CA  LEU A 595      83.766   9.691   4.868  1.00 20.02           C  
ATOM    950  C   LEU A 595      84.039  11.197   4.796  1.00 20.53           C  
ATOM    951  O   LEU A 595      83.304  11.999   5.373  1.00 20.07           O  
ATOM    952  CB  LEU A 595      84.741   9.024   5.851  1.00 20.30           C  
ATOM    953  CG  LEU A 595      84.782   9.591   7.279  1.00 18.72           C  
ATOM    954  CD1 LEU A 595      83.377   9.645   7.861  1.00 18.45           C  
ATOM    955  CD2 LEU A 595      85.693   8.744   8.145  1.00 19.39           C  
ATOM    956  H   LEU A 595      84.592   8.393   3.370  1.00  0.00           H  
ATOM    957  HA  LEU A 595      82.750   9.551   5.236  1.00  0.00           H  
ATOM    958 1HB  LEU A 595      84.315   8.022   5.870  1.00  0.00           H  
ATOM    959 2HB  LEU A 595      85.753   8.981   5.449  1.00  0.00           H  
ATOM    960  HG  LEU A 595      85.217  10.589   7.219  1.00  0.00           H  
ATOM    961 1HD1 LEU A 595      83.417  10.048   8.873  1.00  0.00           H  
ATOM    962 2HD1 LEU A 595      82.751  10.286   7.241  1.00  0.00           H  
ATOM    963 3HD1 LEU A 595      82.956   8.641   7.888  1.00  0.00           H  
ATOM    964 1HD2 LEU A 595      85.717   9.153   9.156  1.00  0.00           H  
ATOM    965 2HD2 LEU A 595      85.318   7.721   8.176  1.00  0.00           H  
ATOM    966 3HD2 LEU A 595      86.700   8.749   7.728  1.00  0.00           H  
ATOM    967  N   CYS A 596      85.085  11.585   4.071  1.00 20.37           N  
ATOM    968  CA  CYS A 596      85.416  13.005   3.938  1.00 21.11           C  
ATOM    969  C   CYS A 596      84.280  13.801   3.308  1.00 20.72           C  
ATOM    970  O   CYS A 596      83.912  14.868   3.799  1.00 19.60           O  
ATOM    971  CB  CYS A 596      86.690  13.183   3.104  1.00 22.01           C  
ATOM    972  SG  CYS A 596      88.182  12.682   3.970  1.00 23.74           S  
ATOM    973  H   CYS A 596      85.662  10.900   3.604  1.00  0.00           H  
ATOM    974  HA  CYS A 596      85.640  13.489   4.889  1.00  0.00           H  
ATOM    975 1HB  CYS A 596      86.635  12.579   2.198  1.00  0.00           H  
ATOM    976 2HB  CYS A 596      86.821  14.231   2.836  1.00  0.00           H  
ATOM    977  HG  CYS A 596      89.021  12.969   2.979  1.00  0.00           H  
ATOM    978  N   ARG A 597      83.717  13.277   2.224  1.00 20.77           N  
ATOM    979  CA  ARG A 597      82.628  13.961   1.542  1.00 21.10           C  
ATOM    980  C   ARG A 597      81.425  14.089   2.473  1.00 20.77           C  
ATOM    981  O   ARG A 597      80.794  15.140   2.535  1.00 20.44           O  
ATOM    982  CB  ARG A 597      82.236  13.211   0.260  1.00 23.61           C  
ATOM    983  CG  ARG A 597      81.402  14.052  -0.707  1.00 27.12           C  
ATOM    984  CD  ARG A 597      81.096  13.340  -2.028  1.00 30.25           C  
ATOM    985  NE  ARG A 597      82.258  13.227  -2.910  1.00 32.52           N  
ATOM    986  CZ  ARG A 597      82.985  12.124  -3.066  1.00 32.90           C  
ATOM    987  NH1 ARG A 597      82.684  11.019  -2.398  1.00 33.82           N  
ATOM    988  NH2 ARG A 597      84.009  12.122  -3.906  1.00 33.39           N  
ATOM    989  H   ARG A 597      84.045  12.392   1.863  1.00  0.00           H  
ATOM    990  HA  ARG A 597      82.956  14.952   1.225  1.00  0.00           H  
ATOM    991 1HB  ARG A 597      83.161  12.899  -0.222  1.00  0.00           H  
ATOM    992 2HB  ARG A 597      81.672  12.330   0.567  1.00  0.00           H  
ATOM    993 1HG  ARG A 597      80.457  14.301  -0.224  1.00  0.00           H  
ATOM    994 2HG  ARG A 597      81.949  14.969  -0.929  1.00  0.00           H  
ATOM    995 1HD  ARG A 597      80.738  12.334  -1.813  1.00  0.00           H  
ATOM    996 2HD  ARG A 597      80.323  13.895  -2.559  1.00  0.00           H  
ATOM    997  HE  ARG A 597      82.680  13.921  -3.512  1.00  0.00           H  
ATOM    998 1HH1 ARG A 597      81.896  11.013  -1.766  1.00  0.00           H  
ATOM    999 2HH1 ARG A 597      83.243  10.188  -2.525  1.00  0.00           H  
ATOM   1000 1HH2 ARG A 597      84.234  12.960  -4.426  1.00  0.00           H  
ATOM   1001 2HH2 ARG A 597      84.560  11.285  -4.023  1.00  0.00           H  
ATOM   1002  N   TRP A 598      81.121  13.024   3.211  1.00 19.36           N  
ATOM   1003  CA  TRP A 598      79.983  13.050   4.130  1.00 18.69           C  
ATOM   1004  C   TRP A 598      80.155  14.116   5.211  1.00 18.41           C  
ATOM   1005  O   TRP A 598      79.232  14.869   5.488  1.00 17.24           O  
ATOM   1006  CB  TRP A 598      79.793  11.689   4.800  1.00 17.97           C  
ATOM   1007  CG  TRP A 598      78.636  11.666   5.763  1.00 18.39           C  
ATOM   1008  CD1 TRP A 598      77.311  11.561   5.451  1.00 18.62           C  
ATOM   1009  CD2 TRP A 598      78.706  11.799   7.190  1.00 18.44           C  
ATOM   1010  NE1 TRP A 598      76.548  11.624   6.598  1.00 18.26           N  
ATOM   1011  CE2 TRP A 598      77.381  11.770   7.677  1.00 18.81           C  
ATOM   1012  CE3 TRP A 598      79.759  11.942   8.103  1.00 18.88           C  
ATOM   1013  CZ2 TRP A 598      77.078  11.880   9.044  1.00 18.20           C  
ATOM   1014  CZ3 TRP A 598      79.457  12.054   9.468  1.00 19.15           C  
ATOM   1015  CH2 TRP A 598      78.127  12.022   9.918  1.00 17.48           C  
ATOM   1016  H   TRP A 598      81.678  12.184   3.141  1.00  0.00           H  
ATOM   1017  HA  TRP A 598      79.072  13.295   3.584  1.00  0.00           H  
ATOM   1018 1HB  TRP A 598      79.597  10.923   4.050  1.00  0.00           H  
ATOM   1019 2HB  TRP A 598      80.684  11.422   5.367  1.00  0.00           H  
ATOM   1020  HD1 TRP A 598      77.060  11.449   4.398  1.00  0.00           H  
ATOM   1021  HE1 TRP A 598      75.540  11.572   6.638  1.00  0.00           H  
ATOM   1022  HE3 TRP A 598      80.806  11.968   7.802  1.00  0.00           H  
ATOM   1023  HZ2 TRP A 598      76.034  11.847   9.356  1.00  0.00           H  
ATOM   1024  HZ3 TRP A 598      80.281  12.167  10.173  1.00  0.00           H  
ATOM   1025  HH2 TRP A 598      77.926  12.113  10.986  1.00  0.00           H  
ATOM   1026  N   ILE A 599      81.334  14.166   5.824  1.00 18.84           N  
ATOM   1027  CA  ILE A 599      81.597  15.147   6.871  1.00 19.83           C  
ATOM   1028  C   ILE A 599      81.422  16.557   6.322  1.00 20.03           C  
ATOM   1029  O   ILE A 599      80.786  17.413   6.947  1.00 19.55           O  
ATOM   1030  CB  ILE A 599      83.025  14.979   7.431  1.00 19.65           C  
ATOM   1031  CG1 ILE A 599      83.120  13.634   8.163  1.00 20.80           C  
ATOM   1032  CG2 ILE A 599      83.368  16.137   8.351  1.00 21.13           C  
ATOM   1033  CD1 ILE A 599      84.514  13.260   8.639  1.00 20.21           C  
ATOM   1034  H   ILE A 599      82.063  13.516   5.564  1.00  0.00           H  
ATOM   1035  HA  ILE A 599      80.870  15.053   7.677  1.00  0.00           H  
ATOM   1036  HB  ILE A 599      83.731  14.950   6.601  1.00  0.00           H  
ATOM   1037 1HG1 ILE A 599      82.455  13.686   9.024  1.00  0.00           H  
ATOM   1038 2HG1 ILE A 599      82.764  12.866   7.476  1.00  0.00           H  
ATOM   1039 1HG2 ILE A 599      84.378  16.006   8.740  1.00  0.00           H  
ATOM   1040 2HG2 ILE A 599      83.312  17.072   7.795  1.00  0.00           H  
ATOM   1041 3HG2 ILE A 599      82.661  16.165   9.180  1.00  0.00           H  
ATOM   1042 1HD1 ILE A 599      84.480  12.294   9.144  1.00  0.00           H  
ATOM   1043 2HD1 ILE A 599      85.187  13.198   7.783  1.00  0.00           H  
ATOM   1044 3HD1 ILE A 599      84.878  14.017   9.332  1.00  0.00           H  
ATOM   1045  N   LEU A 600      81.982  16.798   5.143  1.00 20.50           N  
ATOM   1046  CA  LEU A 600      81.867  18.107   4.524  1.00 20.20           C  
ATOM   1047  C   LEU A 600      80.414  18.445   4.200  1.00 20.51           C  
ATOM   1048  O   LEU A 600      79.993  19.592   4.365  1.00 20.71           O  
ATOM   1049  CB  LEU A 600      82.738  18.162   3.264  1.00 21.11           C  
ATOM   1050  CG  LEU A 600      84.239  18.087   3.549  1.00 21.10           C  
ATOM   1051  CD1 LEU A 600      85.020  18.016   2.241  1.00 22.05           C  
ATOM   1052  CD2 LEU A 600      84.662  19.302   4.362  1.00 22.06           C  
ATOM   1053  H   LEU A 600      82.495  16.071   4.665  1.00  0.00           H  
ATOM   1054  HA  LEU A 600      82.202  18.872   5.224  1.00  0.00           H  
ATOM   1055 1HB  LEU A 600      82.396  17.253   2.772  1.00  0.00           H  
ATOM   1056 2HB  LEU A 600      82.495  19.024   2.643  1.00  0.00           H  
ATOM   1057  HG  LEU A 600      84.409  17.200   4.160  1.00  0.00           H  
ATOM   1058 1HD1 LEU A 600      86.087  17.963   2.456  1.00  0.00           H  
ATOM   1059 2HD1 LEU A 600      84.718  17.128   1.685  1.00  0.00           H  
ATOM   1060 3HD1 LEU A 600      84.814  18.905   1.646  1.00  0.00           H  
ATOM   1061 1HD2 LEU A 600      85.732  19.248   4.566  1.00  0.00           H  
ATOM   1062 2HD2 LEU A 600      84.444  20.210   3.800  1.00  0.00           H  
ATOM   1063 3HD2 LEU A 600      84.114  19.319   5.304  1.00  0.00           H  
ATOM   1064  N   SER A 601      79.645  17.452   3.752  1.00 20.05           N  
ATOM   1065  CA  SER A 601      78.235  17.670   3.433  1.00 20.39           C  
ATOM   1066  C   SER A 601      77.437  18.053   4.678  1.00 20.72           C  
ATOM   1067  O   SER A 601      76.569  18.932   4.636  1.00 20.13           O  
ATOM   1068  CB  SER A 601      77.623  16.416   2.799  1.00 20.68           C  
ATOM   1069  OG  SER A 601      78.030  16.292   1.450  1.00 20.83           O  
ATOM   1070  H   SER A 601      80.040  16.531   3.629  1.00  0.00           H  
ATOM   1071  HA  SER A 601      78.079  18.405   2.642  1.00  0.00           H  
ATOM   1072 1HB  SER A 601      77.952  15.544   3.364  1.00  0.00           H  
ATOM   1073 2HB  SER A 601      76.538  16.493   2.850  1.00  0.00           H  
ATOM   1074  HG  SER A 601      78.606  17.025   1.221  1.00  0.00           H  
ATOM   1075  N   VAL A 602      77.725  17.376   5.783  1.00 20.04           N  
ATOM   1076  CA  VAL A 602      77.056  17.667   7.037  1.00 20.38           C  
ATOM   1077  C   VAL A 602      77.402  19.096   7.454  1.00 20.84           C  
ATOM   1078  O   VAL A 602      76.515  19.907   7.725  1.00 22.72           O  
ATOM   1079  CB  VAL A 602      77.511  16.693   8.139  1.00 21.50           C  
ATOM   1080  CG1 VAL A 602      76.956  17.136   9.493  1.00 21.05           C  
ATOM   1081  CG2 VAL A 602      77.048  15.279   7.796  1.00 21.66           C  
ATOM   1082  H   VAL A 602      78.421  16.645   5.755  1.00  0.00           H  
ATOM   1083  HA  VAL A 602      75.972  17.603   6.933  1.00  0.00           H  
ATOM   1084  HB  VAL A 602      78.601  16.679   8.171  1.00  0.00           H  
ATOM   1085 1HG1 VAL A 602      77.284  16.440  10.266  1.00  0.00           H  
ATOM   1086 2HG1 VAL A 602      77.322  18.136   9.727  1.00  0.00           H  
ATOM   1087 3HG1 VAL A 602      75.867  17.147   9.454  1.00  0.00           H  
ATOM   1088 1HG2 VAL A 602      77.371  14.590   8.576  1.00  0.00           H  
ATOM   1089 2HG2 VAL A 602      75.960  15.261   7.723  1.00  0.00           H  
ATOM   1090 3HG2 VAL A 602      77.481  14.975   6.843  1.00  0.00           H  
ATOM   1091  N   LYS A 603      78.693  19.405   7.483  1.00 20.44           N  
ATOM   1092  CA  LYS A 603      79.144  20.740   7.874  1.00 22.14           C  
ATOM   1093  C   LYS A 603      78.499  21.823   7.019  1.00 23.23           C  
ATOM   1094  O   LYS A 603      78.031  22.839   7.529  1.00 21.65           O  
ATOM   1095  CB  LYS A 603      80.666  20.846   7.757  1.00 22.72           C  
ATOM   1096  CG  LYS A 603      81.230  22.195   8.214  1.00 26.36           C  
ATOM   1097  CD  LYS A 603      82.729  22.270   8.031  1.00 29.62           C  
ATOM   1098  CE  LYS A 603      83.080  22.446   6.560  1.00 33.38           C  
ATOM   1099  NZ  LYS A 603      84.538  22.432   6.322  1.00 35.83           N  
ATOM   1100  H   LYS A 603      79.379  18.708   7.231  1.00  0.00           H  
ATOM   1101  HA  LYS A 603      78.860  20.937   8.908  1.00  0.00           H  
ATOM   1102 1HB  LYS A 603      81.089  20.046   8.365  1.00  0.00           H  
ATOM   1103 2HB  LYS A 603      80.919  20.678   6.710  1.00  0.00           H  
ATOM   1104 1HG  LYS A 603      80.757  22.984   7.629  1.00  0.00           H  
ATOM   1105 2HG  LYS A 603      80.990  22.332   9.268  1.00  0.00           H  
ATOM   1106 1HD  LYS A 603      83.107  23.116   8.607  1.00  0.00           H  
ATOM   1107 2HD  LYS A 603      83.172  21.348   8.409  1.00  0.00           H  
ATOM   1108 1HE  LYS A 603      82.618  21.635   5.999  1.00  0.00           H  
ATOM   1109 2HE  LYS A 603      82.672  23.399   6.223  1.00  0.00           H  
ATOM   1110 1HZ  LYS A 603      84.719  22.552   5.335  1.00  0.00           H  
ATOM   1111 2HZ  LYS A 603      84.971  23.185   6.838  1.00  0.00           H  
ATOM   1112 3HZ  LYS A 603      84.921  21.549   6.630  1.00  0.00           H  
ATOM   1113  N   LYS A 604      78.471  21.592   5.712  1.00 23.88           N  
ATOM   1114  CA  LYS A 604      77.904  22.547   4.772  1.00 25.59           C  
ATOM   1115  C   LYS A 604      76.409  22.791   4.967  1.00 25.20           C  
ATOM   1116  O   LYS A 604      75.921  23.896   4.706  1.00 24.24           O  
ATOM   1117  CB  LYS A 604      78.170  22.065   3.341  1.00 28.31           C  
ATOM   1118  CG  LYS A 604      77.562  22.920   2.248  1.00 32.40           C  
ATOM   1119  CD  LYS A 604      77.785  22.280   0.877  1.00 35.39           C  
ATOM   1120  CE  LYS A 604      77.189  20.875   0.819  1.00 37.47           C  
ATOM   1121  NZ  LYS A 604      77.429  20.198  -0.490  1.00 39.56           N  
ATOM   1122  H   LYS A 604      78.856  20.726   5.362  1.00  0.00           H  
ATOM   1123  HA  LYS A 604      78.367  23.524   4.914  1.00  0.00           H  
ATOM   1124 1HB  LYS A 604      79.252  22.037   3.209  1.00  0.00           H  
ATOM   1125 2HB  LYS A 604      77.770  21.054   3.264  1.00  0.00           H  
ATOM   1126 1HG  LYS A 604      76.493  23.020   2.441  1.00  0.00           H  
ATOM   1127 2HG  LYS A 604      78.029  23.904   2.278  1.00  0.00           H  
ATOM   1128 1HD  LYS A 604      77.314  22.908   0.120  1.00  0.00           H  
ATOM   1129 2HD  LYS A 604      78.857  22.228   0.688  1.00  0.00           H  
ATOM   1130 1HE  LYS A 604      77.637  20.280   1.614  1.00  0.00           H  
ATOM   1131 2HE  LYS A 604      76.115  20.953   0.987  1.00  0.00           H  
ATOM   1132 1HZ  LYS A 604      77.015  19.277  -0.473  1.00  0.00           H  
ATOM   1133 2HZ  LYS A 604      77.011  20.742  -1.232  1.00  0.00           H  
ATOM   1134 3HZ  LYS A 604      78.423  20.118  -0.650  1.00  0.00           H  
ATOM   1135  N   ASN A 605      75.681  21.777   5.428  1.00 24.34           N  
ATOM   1136  CA  ASN A 605      74.246  21.924   5.627  1.00 25.91           C  
ATOM   1137  C   ASN A 605      73.842  22.673   6.900  1.00 25.32           C  
ATOM   1138  O   ASN A 605      72.654  22.926   7.122  1.00 27.15           O  
ATOM   1139  CB  ASN A 605      73.548  20.560   5.537  1.00 27.32           C  
ATOM   1140  CG  ASN A 605      73.140  20.208   4.101  1.00 30.93           C  
ATOM   1141  OD1 ASN A 605      72.081  20.630   3.622  1.00 32.57           O  
ATOM   1142  ND2 ASN A 605      73.989  19.457   3.405  1.00 31.37           N  
ATOM   1143  H   ASN A 605      76.120  20.893   5.645  1.00  0.00           H  
ATOM   1144  HA  ASN A 605      73.829  22.568   4.851  1.00  0.00           H  
ATOM   1145 1HB  ASN A 605      73.967  19.685   6.035  1.00  0.00           H  
ATOM   1146 2HB  ASN A 605      72.669  20.902   6.084  1.00  0.00           H  
ATOM   1147 1HD2 ASN A 605      73.771  19.199   2.463  1.00  0.00           H  
ATOM   1148 2HD2 ASN A 605      74.844  19.151   3.823  1.00  0.00           H  
ATOM   1149  N   TYR A 606      74.813  23.017   7.745  1.00 24.29           N  
ATOM   1150  CA  TYR A 606      74.508  23.822   8.928  1.00 22.92           C  
ATOM   1151  C   TYR A 606      74.662  25.263   8.441  1.00 24.12           C  
ATOM   1152  O   TYR A 606      75.295  25.501   7.414  1.00 24.31           O  
ATOM   1153  CB  TYR A 606      75.486  23.552  10.079  1.00 21.76           C  
ATOM   1154  CG  TYR A 606      75.130  22.333  10.903  1.00 21.22           C  
ATOM   1155  CD1 TYR A 606      75.690  21.080  10.618  1.00 20.88           C  
ATOM   1156  CD2 TYR A 606      74.198  22.420  11.939  1.00 20.77           C  
ATOM   1157  CE1 TYR A 606      75.318  19.942  11.342  1.00 20.26           C  
ATOM   1158  CE2 TYR A 606      73.813  21.284  12.669  1.00 19.10           C  
ATOM   1159  CZ  TYR A 606      74.376  20.052  12.360  1.00 20.59           C  
ATOM   1160  OH  TYR A 606      73.986  18.932  13.062  1.00 18.43           O  
ATOM   1161  H   TYR A 606      75.766  22.727   7.579  1.00  0.00           H  
ATOM   1162  HA  TYR A 606      73.504  23.591   9.284  1.00  0.00           H  
ATOM   1163 1HB  TYR A 606      76.475  23.420   9.638  1.00  0.00           H  
ATOM   1164 2HB  TYR A 606      75.487  24.437  10.715  1.00  0.00           H  
ATOM   1165  HD1 TYR A 606      76.425  21.002   9.816  1.00  0.00           H  
ATOM   1166  HD2 TYR A 606      73.766  23.392  12.178  1.00  0.00           H  
ATOM   1167  HE1 TYR A 606      75.760  18.973  11.111  1.00  0.00           H  
ATOM   1168  HE2 TYR A 606      73.078  21.374  13.469  1.00  0.00           H  
ATOM   1169  HH  TYR A 606      73.327  19.121  13.734  1.00  0.00           H  
ATOM   1170  N   ARG A 607      74.098  26.221   9.164  1.00 25.35           N  
ATOM   1171  CA  ARG A 607      74.186  27.625   8.750  1.00 26.69           C  
ATOM   1172  C   ARG A 607      75.084  28.452   9.661  1.00 26.71           C  
ATOM   1173  O   ARG A 607      74.794  28.613  10.851  1.00 25.43           O  
ATOM   1174  CB  ARG A 607      72.788  28.235   8.724  1.00 30.32           C  
ATOM   1175  CG  ARG A 607      71.827  27.568   7.746  1.00 34.44           C  
ATOM   1176  CD  ARG A 607      70.386  27.968   8.044  1.00 38.49           C  
ATOM   1177  NE  ARG A 607      69.426  27.296   7.168  1.00 42.15           N  
ATOM   1178  CZ  ARG A 607      69.195  27.639   5.903  1.00 44.10           C  
ATOM   1179  NH1 ARG A 607      69.851  28.657   5.358  1.00 45.42           N  
ATOM   1180  NH2 ARG A 607      68.312  26.958   5.181  1.00 44.86           N  
ATOM   1181  H   ARG A 607      73.600  25.988  10.011  1.00  0.00           H  
ATOM   1182  HA  ARG A 607      74.573  27.686   7.733  1.00  0.00           H  
ATOM   1183 1HB  ARG A 607      72.389  28.159   9.734  1.00  0.00           H  
ATOM   1184 2HB  ARG A 607      72.905  29.286   8.458  1.00  0.00           H  
ATOM   1185 1HG  ARG A 607      72.092  27.876   6.734  1.00  0.00           H  
ATOM   1186 2HG  ARG A 607      71.936  26.487   7.837  1.00  0.00           H  
ATOM   1187 1HD  ARG A 607      70.152  27.707   9.076  1.00  0.00           H  
ATOM   1188 2HD  ARG A 607      70.282  29.044   7.909  1.00  0.00           H  
ATOM   1189  HE  ARG A 607      68.817  26.512   7.360  1.00  0.00           H  
ATOM   1190 1HH1 ARG A 607      70.527  29.170   5.906  1.00  0.00           H  
ATOM   1191 2HH1 ARG A 607      69.672  28.913   4.398  1.00  0.00           H  
ATOM   1192 1HH2 ARG A 607      67.818  26.180   5.596  1.00  0.00           H  
ATOM   1193 2HH2 ARG A 607      68.138  27.221   4.222  1.00  0.00           H  
ATOM   1194  N   LYS A 608      76.163  28.992   9.100  1.00 25.99           N  
ATOM   1195  CA  LYS A 608      77.082  29.803   9.883  1.00 27.09           C  
ATOM   1196  C   LYS A 608      76.431  31.060  10.443  1.00 26.91           C  
ATOM   1197  O   LYS A 608      76.880  31.580  11.469  1.00 25.73           O  
ATOM   1198  CB  LYS A 608      78.320  30.203   9.066  1.00 28.81           C  
ATOM   1199  CG  LYS A 608      79.386  29.121   8.977  1.00 31.49           C  
ATOM   1200  CD  LYS A 608      80.686  29.632   8.347  1.00 32.06           C  
ATOM   1201  CE  LYS A 608      81.731  28.513   8.272  1.00 33.40           C  
ATOM   1202  NZ  LYS A 608      83.086  28.980   7.861  1.00 33.79           N  
ATOM   1203  H   LYS A 608      76.353  28.841   8.119  1.00  0.00           H  
ATOM   1204  HA  LYS A 608      77.420  29.241  10.754  1.00  0.00           H  
ATOM   1205 1HB  LYS A 608      77.973  30.456   8.064  1.00  0.00           H  
ATOM   1206 2HB  LYS A 608      78.742  31.091   9.538  1.00  0.00           H  
ATOM   1207 1HG  LYS A 608      79.598  28.760   9.984  1.00  0.00           H  
ATOM   1208 2HG  LYS A 608      78.998  28.301   8.373  1.00  0.00           H  
ATOM   1209 1HD  LYS A 608      80.465  29.999   7.344  1.00  0.00           H  
ATOM   1210 2HD  LYS A 608      81.068  30.451   8.956  1.00  0.00           H  
ATOM   1211 1HE  LYS A 608      81.808  28.051   9.255  1.00  0.00           H  
ATOM   1212 2HE  LYS A 608      81.387  27.773   7.550  1.00  0.00           H  
ATOM   1213 1HZ  LYS A 608      83.719  28.193   7.833  1.00  0.00           H  
ATOM   1214 2HZ  LYS A 608      83.033  29.403   6.945  1.00  0.00           H  
ATOM   1215 3HZ  LYS A 608      83.424  29.660   8.527  1.00  0.00           H  
ATOM   1216  N   ASN A 609      75.378  31.553   9.791  1.00 26.15           N  
ATOM   1217  CA  ASN A 609      74.736  32.761  10.287  1.00 26.33           C  
ATOM   1218  C   ASN A 609      73.825  32.535  11.495  1.00 25.68           C  
ATOM   1219  O   ASN A 609      73.210  33.479  11.995  1.00 25.72           O  
ATOM   1220  CB  ASN A 609      73.971  33.486   9.172  1.00 28.25           C  
ATOM   1221  CG  ASN A 609      72.953  32.608   8.488  1.00 31.67           C  
ATOM   1222  OD1 ASN A 609      72.610  31.529   8.972  1.00 31.35           O  
ATOM   1223  ND2 ASN A 609      72.453  33.075   7.345  1.00 33.93           N  
ATOM   1224  H   ASN A 609      75.014  31.108   8.960  1.00  0.00           H  
ATOM   1225  HA  ASN A 609      75.490  33.450  10.670  1.00  0.00           H  
ATOM   1226 1HB  ASN A 609      73.548  34.478   9.339  1.00  0.00           H  
ATOM   1227 2HB  ASN A 609      74.852  33.569   8.535  1.00  0.00           H  
ATOM   1228 1HD2 ASN A 609      71.773  32.541   6.842  1.00  0.00           H  
ATOM   1229 2HD2 ASN A 609      72.757  33.959   6.990  1.00  0.00           H  
ATOM   1230  N   VAL A 610      73.724  31.287  11.951  1.00 23.02           N  
ATOM   1231  CA  VAL A 610      72.941  30.975  13.151  1.00 20.95           C  
ATOM   1232  C   VAL A 610      74.022  31.022  14.230  1.00 21.14           C  
ATOM   1233  O   VAL A 610      74.988  30.257  14.188  1.00 18.45           O  
ATOM   1234  CB  VAL A 610      72.310  29.564  13.093  1.00 21.27           C  
ATOM   1235  CG1 VAL A 610      71.607  29.255  14.412  1.00 17.94           C  
ATOM   1236  CG2 VAL A 610      71.309  29.489  11.942  1.00 21.29           C  
ATOM   1237  H   VAL A 610      74.195  30.539  11.463  1.00  0.00           H  
ATOM   1238  HA  VAL A 610      72.139  31.699  13.301  1.00  0.00           H  
ATOM   1239  HB  VAL A 610      73.093  28.834  12.887  1.00  0.00           H  
ATOM   1240 1HG1 VAL A 610      71.165  28.259  14.364  1.00  0.00           H  
ATOM   1241 2HG1 VAL A 610      72.330  29.292  15.227  1.00  0.00           H  
ATOM   1242 3HG1 VAL A 610      70.823  29.991  14.587  1.00  0.00           H  
ATOM   1243 1HG2 VAL A 610      70.869  28.493  11.906  1.00  0.00           H  
ATOM   1244 2HG2 VAL A 610      70.523  30.228  12.096  1.00  0.00           H  
ATOM   1245 3HG2 VAL A 610      71.820  29.693  11.001  1.00  0.00           H  
ATOM   1246  N   ALA A 611      73.862  31.933  15.184  1.00  0.00           N  
ATOM   1247  CA  ALA A 611      74.863  32.149  16.222  1.00  0.00           C  
ATOM   1248  C   ALA A 611      75.396  30.952  16.990  1.00  0.00           C  
ATOM   1249  O   ALA A 611      76.610  30.833  17.177  1.00  0.00           O  
ATOM   1250  CB  ALA A 611      74.302  33.151  17.220  1.00  0.00           C  
ATOM   1251  H   ALA A 611      73.021  32.492  15.188  1.00  0.00           H  
ATOM   1252  HA  ALA A 611      75.779  32.511  15.755  1.00  0.00           H  
ATOM   1253 1HB  ALA A 611      75.058  33.376  17.972  1.00  0.00           H  
ATOM   1254 2HB  ALA A 611      74.024  34.067  16.700  1.00  0.00           H  
ATOM   1255 3HB  ALA A 611      73.424  32.728  17.705  1.00  0.00           H  
ATOM   1256  N   TYR A 612      74.508  30.073  17.448  1.00  0.00           N  
ATOM   1257  CA  TYR A 612      74.953  28.928  18.224  1.00  0.00           C  
ATOM   1258  C   TYR A 612      74.692  27.557  17.609  1.00  0.00           C  
ATOM   1259  O   TYR A 612      75.612  26.748  17.474  1.00  0.00           O  
ATOM   1260  CB  TYR A 612      74.302  28.983  19.608  1.00  0.00           C  
ATOM   1261  CG  TYR A 612      74.523  27.739  20.440  1.00  0.00           C  
ATOM   1262  CD1 TYR A 612      75.756  27.479  21.019  1.00  0.00           C  
ATOM   1263  CD2 TYR A 612      73.496  26.829  20.644  1.00  0.00           C  
ATOM   1264  CE1 TYR A 612      75.963  26.345  21.780  1.00  0.00           C  
ATOM   1265  CE2 TYR A 612      73.692  25.692  21.402  1.00  0.00           C  
ATOM   1266  CZ  TYR A 612      74.927  25.452  21.969  1.00  0.00           C  
ATOM   1267  OH  TYR A 612      75.127  24.321  22.726  1.00  0.00           O  
ATOM   1268  H   TYR A 612      73.522  30.189  17.264  1.00  0.00           H  
ATOM   1269  HA  TYR A 612      76.039  28.942  18.315  1.00  0.00           H  
ATOM   1270 1HB  TYR A 612      74.720  29.847  20.127  1.00  0.00           H  
ATOM   1271 2HB  TYR A 612      73.234  29.134  19.455  1.00  0.00           H  
ATOM   1272  HD1 TYR A 612      76.570  28.189  20.866  1.00  0.00           H  
ATOM   1273  HD2 TYR A 612      72.523  27.024  20.193  1.00  0.00           H  
ATOM   1274  HE1 TYR A 612      76.937  26.153  22.229  1.00  0.00           H  
ATOM   1275  HE2 TYR A 612      72.873  24.988  21.550  1.00  0.00           H  
ATOM   1276  HH  TYR A 612      74.326  23.807  22.851  1.00  0.00           H  
ATOM   1277  N   HIS A 613      73.451  27.277  17.234  1.00  0.00           N  
ATOM   1278  CA  HIS A 613      73.162  25.957  16.665  1.00  0.00           C  
ATOM   1279  C   HIS A 613      73.630  25.855  15.225  1.00  0.00           C  
ATOM   1280  O   HIS A 613      72.837  25.925  14.288  1.00  0.00           O  
ATOM   1281  CB  HIS A 613      71.664  25.647  16.743  1.00  0.00           C  
ATOM   1282  CG  HIS A 613      71.189  25.317  18.125  1.00  0.00           C  
ATOM   1283  ND1 HIS A 613      70.516  26.224  18.915  1.00  0.00           N  
ATOM   1284  CD2 HIS A 613      71.291  24.183  18.856  1.00  0.00           C  
ATOM   1285  CE1 HIS A 613      70.223  25.660  20.075  1.00  0.00           C  
ATOM   1286  NE2 HIS A 613      70.683  24.422  20.063  1.00  0.00           N  
ATOM   1287  H   HIS A 613      72.701  27.947  17.328  1.00  0.00           H  
ATOM   1288  HA  HIS A 613      73.732  25.196  17.198  1.00  0.00           H  
ATOM   1289 1HB  HIS A 613      71.084  26.508  16.412  1.00  0.00           H  
ATOM   1290 2HB  HIS A 613      71.426  24.787  16.118  1.00  0.00           H  
ATOM   1291  HD1 HIS A 613      70.213  27.137  18.642  1.00  0.00           H  
ATOM   1292  HD2 HIS A 613      71.737  23.208  18.653  1.00  0.00           H  
ATOM   1293  HE1 HIS A 613      69.687  26.216  20.843  1.00  0.00           H  
ATOM   1294  N   ASN A 614      74.942  25.681  15.084  1.00  0.00           N  
ATOM   1295  CA  ASN A 614      75.607  25.491  13.800  1.00  0.00           C  
ATOM   1296  C   ASN A 614      76.602  24.330  13.892  1.00  0.00           C  
ATOM   1297  O   ASN A 614      76.587  23.566  14.858  1.00  0.00           O  
ATOM   1298  CB  ASN A 614      76.337  26.786  13.408  1.00  0.00           C  
ATOM   1299  CG  ASN A 614      77.212  27.325  14.531  1.00  0.00           C  
ATOM   1300  OD1 ASN A 614      77.952  26.573  15.168  1.00  0.00           O  
ATOM   1301  ND2 ASN A 614      77.137  28.635  14.774  1.00  0.00           N  
ATOM   1302  H   ASN A 614      75.496  25.684  15.929  1.00  0.00           H  
ATOM   1303  HA  ASN A 614      74.868  25.263  13.031  1.00  0.00           H  
ATOM   1304 1HB  ASN A 614      76.862  26.865  12.455  1.00  0.00           H  
ATOM   1305 2HB  ASN A 614      75.416  27.368  13.365  1.00  0.00           H  
ATOM   1306 1HD2 ASN A 614      77.692  29.041  15.501  1.00  0.00           H  
ATOM   1307 2HD2 ASN A 614      76.528  29.211  14.229  1.00  0.00           H  
ATOM   1308  N   TRP A 615      77.382  24.302  12.770  1.00  0.00           N  
ATOM   1309  CA  TRP A 615      78.321  23.182  12.714  1.00  0.00           C  
ATOM   1310  C   TRP A 615      79.204  23.024  13.955  1.00  0.00           C  
ATOM   1311  O   TRP A 615      79.465  21.904  14.401  1.00  0.00           O  
ATOM   1312  CB  TRP A 615      79.210  23.293  11.465  1.00  0.00           C  
ATOM   1313  CG  TRP A 615      80.452  22.444  11.539  1.00  0.00           C  
ATOM   1314  CD1 TRP A 615      81.743  22.885  11.624  1.00  0.00           C  
ATOM   1315  CD2 TRP A 615      80.518  21.008  11.553  1.00  0.00           C  
ATOM   1316  NE1 TRP A 615      82.606  21.816  11.694  1.00  0.00           N  
ATOM   1317  CE2 TRP A 615      81.882  20.653  11.651  1.00  0.00           C  
ATOM   1318  CE3 TRP A 615      79.556  19.991  11.496  1.00  0.00           C  
ATOM   1319  CZ2 TRP A 615      82.312  19.316  11.692  1.00  0.00           C  
ATOM   1320  CZ3 TRP A 615      79.978  18.669  11.535  1.00  0.00           C  
ATOM   1321  CH2 TRP A 615      81.345  18.342  11.632  1.00  0.00           C  
ATOM   1322  H   TRP A 615      77.404  24.999  12.040  1.00  0.00           H  
ATOM   1323  HA  TRP A 615      77.772  22.241  12.669  1.00  0.00           H  
ATOM   1324 1HB  TRP A 615      78.661  22.969  10.581  1.00  0.00           H  
ATOM   1325 2HB  TRP A 615      79.541  24.322  11.330  1.00  0.00           H  
ATOM   1326  HD1 TRP A 615      81.896  23.963  11.624  1.00  0.00           H  
ATOM   1327  HE1 TRP A 615      83.612  21.875  11.765  1.00  0.00           H  
ATOM   1328  HE3 TRP A 615      78.487  20.190  11.425  1.00  0.00           H  
ATOM   1329  HZ2 TRP A 615      83.379  19.109  11.770  1.00  0.00           H  
ATOM   1330  HZ3 TRP A 615      79.220  17.887  11.488  1.00  0.00           H  
ATOM   1331  HH2 TRP A 615      81.640  17.293  11.659  1.00  0.00           H  
ATOM   1332  N   ARG A 616      79.670  24.134  14.517  1.00  0.00           N  
ATOM   1333  CA  ARG A 616      80.522  24.030  15.687  1.00  0.00           C  
ATOM   1334  C   ARG A 616      79.766  23.403  16.867  1.00  0.00           C  
ATOM   1335  O   ARG A 616      80.370  22.706  17.673  1.00  0.00           O  
ATOM   1336  CB  ARG A 616      81.140  25.369  16.059  1.00  0.00           C  
ATOM   1337  CG  ARG A 616      82.121  25.927  15.040  1.00  0.00           C  
ATOM   1338  CD  ARG A 616      83.150  24.957  14.586  1.00  0.00           C  
ATOM   1339  NE  ARG A 616      84.075  25.479  13.593  1.00  0.00           N  
ATOM   1340  CZ  ARG A 616      85.344  25.850  13.850  1.00  0.00           C  
ATOM   1341  NH1 ARG A 616      85.833  25.794  15.069  1.00  0.00           N  
ATOM   1342  NH2 ARG A 616      86.080  26.295  12.846  1.00  0.00           N  
ATOM   1343  H   ARG A 616      79.447  25.048  14.151  1.00  0.00           H  
ATOM   1344  HA  ARG A 616      81.371  23.382  15.469  1.00  0.00           H  
ATOM   1345 1HB  ARG A 616      80.320  26.073  16.191  1.00  0.00           H  
ATOM   1346 2HB  ARG A 616      81.654  25.229  17.011  1.00  0.00           H  
ATOM   1347 1HG  ARG A 616      81.561  26.256  14.164  1.00  0.00           H  
ATOM   1348 2HG  ARG A 616      82.635  26.780  15.484  1.00  0.00           H  
ATOM   1349 1HD  ARG A 616      83.740  24.639  15.446  1.00  0.00           H  
ATOM   1350 2HD  ARG A 616      82.653  24.093  14.147  1.00  0.00           H  
ATOM   1351  HE  ARG A 616      83.934  25.643  12.605  1.00  0.00           H  
ATOM   1352 1HH1 ARG A 616      85.252  25.468  15.829  1.00  0.00           H  
ATOM   1353 2HH1 ARG A 616      86.787  26.076  15.241  1.00  0.00           H  
ATOM   1354 1HH2 ARG A 616      85.683  26.349  11.918  1.00  0.00           H  
ATOM   1355 2HH2 ARG A 616      87.034  26.580  13.011  1.00  0.00           H  
ATOM   1356  N   HIS A 617      78.455  23.632  16.969  1.00  0.00           N  
ATOM   1357  CA  HIS A 617      77.685  23.011  18.059  1.00  0.00           C  
ATOM   1358  C   HIS A 617      77.608  21.494  17.837  1.00  0.00           C  
ATOM   1359  O   HIS A 617      77.820  20.710  18.763  1.00  0.00           O  
ATOM   1360  CB  HIS A 617      76.277  23.608  18.152  1.00  0.00           C  
ATOM   1361  CG  HIS A 617      75.346  22.820  19.019  1.00  0.00           C  
ATOM   1362  ND1 HIS A 617      75.484  22.753  20.390  1.00  0.00           N  
ATOM   1363  CD2 HIS A 617      74.264  22.065  18.712  1.00  0.00           C  
ATOM   1364  CE1 HIS A 617      74.526  21.991  20.889  1.00  0.00           C  
ATOM   1365  NE2 HIS A 617      73.774  21.561  19.892  1.00  0.00           N  
ATOM   1366  H   HIS A 617      77.978  24.228  16.307  1.00  0.00           H  
ATOM   1367  HA  HIS A 617      78.178  23.204  19.011  1.00  0.00           H  
ATOM   1368 1HB  HIS A 617      76.321  24.612  18.574  1.00  0.00           H  
ATOM   1369 2HB  HIS A 617      75.822  23.650  17.163  1.00  0.00           H  
ATOM   1370  HD2 HIS A 617      73.775  21.821  17.769  1.00  0.00           H  
ATOM   1371  HE1 HIS A 617      74.460  21.813  21.962  1.00  0.00           H  
ATOM   1372  HE2 HIS A 617      72.966  20.960  19.974  1.00  0.00           H  
ATOM   1373  N   ALA A 618      77.295  21.095  16.607  1.00 15.84           N  
ATOM   1374  CA  ALA A 618      77.187  19.677  16.262  1.00 16.62           C  
ATOM   1375  C   ALA A 618      78.537  19.004  16.461  1.00 16.00           C  
ATOM   1376  O   ALA A 618      78.622  17.891  16.992  1.00 15.68           O  
ATOM   1377  CB  ALA A 618      76.729  19.514  14.809  1.00 15.40           C  
ATOM   1378  H   ALA A 618      77.128  21.789  15.893  1.00  0.00           H  
ATOM   1379  HA  ALA A 618      76.446  19.214  16.914  1.00  0.00           H  
ATOM   1380 1HB  ALA A 618      76.654  18.453  14.569  1.00  0.00           H  
ATOM   1381 2HB  ALA A 618      75.755  19.985  14.679  1.00  0.00           H  
ATOM   1382 3HB  ALA A 618      77.452  19.985  14.145  1.00  0.00           H  
ATOM   1383  N   PHE A 619      79.588  19.684  16.023  1.00 15.83           N  
ATOM   1384  CA  PHE A 619      80.941  19.171  16.164  1.00 15.88           C  
ATOM   1385  C   PHE A 619      81.275  18.977  17.650  1.00 16.25           C  
ATOM   1386  O   PHE A 619      81.765  17.916  18.053  1.00 15.35           O  
ATOM   1387  CB  PHE A 619      81.931  20.136  15.487  1.00 15.58           C  
ATOM   1388  CG  PHE A 619      83.372  19.799  15.735  1.00 16.35           C  
ATOM   1389  CD1 PHE A 619      83.903  18.588  15.303  1.00 16.10           C  
ATOM   1390  CD2 PHE A 619      84.188  20.677  16.449  1.00 16.49           C  
ATOM   1391  CE1 PHE A 619      85.232  18.251  15.587  1.00 15.68           C  
ATOM   1392  CE2 PHE A 619      85.513  20.351  16.739  1.00 16.72           C  
ATOM   1393  CZ  PHE A 619      86.035  19.135  16.309  1.00 16.06           C  
ATOM   1394  H   PHE A 619      79.445  20.581  15.580  1.00  0.00           H  
ATOM   1395  HA  PHE A 619      81.017  18.192  15.689  1.00  0.00           H  
ATOM   1396 1HB  PHE A 619      81.790  20.122  14.407  1.00  0.00           H  
ATOM   1397 2HB  PHE A 619      81.780  21.149  15.859  1.00  0.00           H  
ATOM   1398  HD1 PHE A 619      83.272  17.901  14.738  1.00  0.00           H  
ATOM   1399  HD2 PHE A 619      83.775  21.629  16.785  1.00  0.00           H  
ATOM   1400  HE1 PHE A 619      85.638  17.300  15.244  1.00  0.00           H  
ATOM   1401  HE2 PHE A 619      86.139  21.044  17.301  1.00  0.00           H  
ATOM   1402  HZ  PHE A 619      87.067  18.873  16.537  1.00  0.00           H  
ATOM   1403  N   ASN A 620      80.990  19.980  18.477  1.00 15.55           N  
ATOM   1404  CA  ASN A 620      81.273  19.857  19.904  1.00 16.78           C  
ATOM   1405  C   ASN A 620      80.435  18.756  20.551  1.00 16.59           C  
ATOM   1406  O   ASN A 620      80.888  18.094  21.487  1.00 15.57           O  
ATOM   1407  CB  ASN A 620      81.026  21.184  20.626  1.00 17.27           C  
ATOM   1408  CG  ASN A 620      82.216  22.135  20.524  1.00 17.98           C  
ATOM   1409  OD1 ASN A 620      83.326  21.800  20.941  1.00 19.29           O  
ATOM   1410  ND2 ASN A 620      81.986  23.323  19.979  1.00 18.02           N  
ATOM   1411  H   ASN A 620      80.577  20.833  18.129  1.00  0.00           H  
ATOM   1412  HA  ASN A 620      82.320  19.587  20.052  1.00  0.00           H  
ATOM   1413 1HB  ASN A 620      80.095  21.733  20.482  1.00  0.00           H  
ATOM   1414 2HB  ASN A 620      81.025  20.720  21.612  1.00  0.00           H  
ATOM   1415 1HD2 ASN A 620      82.732  23.983  19.887  1.00  0.00           H  
ATOM   1416 2HD2 ASN A 620      81.068  23.557  19.660  1.00  0.00           H  
ATOM   1417  N   THR A 621      79.212  18.571  20.069  1.00  0.00           N  
ATOM   1418  CA  THR A 621      78.366  17.521  20.632  1.00  0.00           C  
ATOM   1419  C   THR A 621      79.007  16.166  20.340  1.00  0.00           C  
ATOM   1420  O   THR A 621      79.054  15.292  21.210  1.00  0.00           O  
ATOM   1421  CB  THR A 621      76.937  17.554  20.058  1.00  0.00           C  
ATOM   1422  OG1 THR A 621      76.310  18.796  20.402  1.00  0.00           O  
ATOM   1423  CG2 THR A 621      76.113  16.403  20.614  1.00  0.00           C  
ATOM   1424  H   THR A 621      78.852  19.143  19.318  1.00  0.00           H  
ATOM   1425  HA  THR A 621      78.302  17.639  21.714  1.00  0.00           H  
ATOM   1426  HB  THR A 621      76.989  17.472  18.973  1.00  0.00           H  
ATOM   1427  HG1 THR A 621      76.640  19.491  19.827  1.00  0.00           H  
ATOM   1428 1HG2 THR A 621      75.106  16.443  20.197  1.00  0.00           H  
ATOM   1429 2HG2 THR A 621      76.581  15.457  20.345  1.00  0.00           H  
ATOM   1430 3HG2 THR A 621      76.059  16.486  21.699  1.00  0.00           H  
ATOM   1431  N   ALA A 622      79.512  16.000  19.119  1.00 16.04           N  
ATOM   1432  CA  ALA A 622      80.163  14.753  18.726  1.00 15.85           C  
ATOM   1433  C   ALA A 622      81.466  14.554  19.511  1.00 16.73           C  
ATOM   1434  O   ALA A 622      81.791  13.436  19.926  1.00 16.74           O  
ATOM   1435  CB  ALA A 622      80.448  14.766  17.217  1.00 15.79           C  
ATOM   1436  H   ALA A 622      79.444  16.752  18.448  1.00  0.00           H  
ATOM   1437  HA  ALA A 622      79.493  13.923  18.951  1.00  0.00           H  
ATOM   1438 1HB  ALA A 622      80.933  13.833  16.931  1.00  0.00           H  
ATOM   1439 2HB  ALA A 622      79.511  14.869  16.670  1.00  0.00           H  
ATOM   1440 3HB  ALA A 622      81.102  15.603  16.978  1.00  0.00           H  
ATOM   1441  N   GLN A 623      82.220  15.632  19.718  1.00 16.48           N  
ATOM   1442  CA  GLN A 623      83.461  15.511  20.477  1.00 16.86           C  
ATOM   1443  C   GLN A 623      83.162  15.071  21.908  1.00 16.95           C  
ATOM   1444  O   GLN A 623      83.901  14.272  22.489  1.00 16.17           O  
ATOM   1445  CB  GLN A 623      84.221  16.845  20.489  1.00 17.72           C  
ATOM   1446  CG  GLN A 623      85.572  16.812  21.222  1.00 18.01           C  
ATOM   1447  CD  GLN A 623      85.440  16.965  22.728  1.00 19.40           C  
ATOM   1448  OE1 GLN A 623      84.599  17.724  23.211  1.00 18.19           O  
ATOM   1449  NE2 GLN A 623      86.291  16.262  23.479  1.00 18.38           N  
ATOM   1450  H   GLN A 623      81.949  16.536  19.359  1.00  0.00           H  
ATOM   1451  HA  GLN A 623      84.091  14.744  20.026  1.00  0.00           H  
ATOM   1452 1HB  GLN A 623      84.379  17.127  19.448  1.00  0.00           H  
ATOM   1453 2HB  GLN A 623      83.568  17.575  20.967  1.00  0.00           H  
ATOM   1454 1HG  GLN A 623      86.324  16.045  21.039  1.00  0.00           H  
ATOM   1455 2HG  GLN A 623      85.917  17.762  20.811  1.00  0.00           H  
ATOM   1456 1HE2 GLN A 623      86.249  16.326  24.477  1.00  0.00           H  
ATOM   1457 2HE2 GLN A 623      86.971  15.671  23.045  1.00  0.00           H  
ATOM   1458  N   CYS A 624      82.083  15.595  22.485  1.00 17.20           N  
ATOM   1459  CA  CYS A 624      81.736  15.217  23.852  1.00 17.15           C  
ATOM   1460  C   CYS A 624      81.368  13.736  23.880  1.00 17.13           C  
ATOM   1461  O   CYS A 624      81.713  13.022  24.823  1.00 17.61           O  
ATOM   1462  CB  CYS A 624      80.570  16.069  24.369  1.00 18.30           C  
ATOM   1463  SG  CYS A 624      80.231  15.827  26.129  1.00 19.46           S  
ATOM   1464  H   CYS A 624      81.496  16.253  21.992  1.00  0.00           H  
ATOM   1465  HA  CYS A 624      82.540  15.391  24.567  1.00  0.00           H  
ATOM   1466 1HB  CYS A 624      80.788  17.129  24.235  1.00  0.00           H  
ATOM   1467 2HB  CYS A 624      79.654  15.816  23.836  1.00  0.00           H  
ATOM   1468  HG  CYS A 624      79.217  16.684  26.194  1.00  0.00           H  
ATOM   1469  N   MET A 625      80.688  13.273  22.833  1.00 16.84           N  
ATOM   1470  CA  MET A 625      80.302  11.869  22.724  1.00 17.41           C  
ATOM   1471  C   MET A 625      81.592  11.028  22.679  1.00 17.70           C  
ATOM   1472  O   MET A 625      81.704  10.010  23.361  1.00 16.64           O  
ATOM   1473  CB  MET A 625      79.471  11.650  21.449  1.00 17.82           C  
ATOM   1474  CG  MET A 625      78.987  10.215  21.229  1.00 18.45           C  
ATOM   1475  SD  MET A 625      77.842   9.638  22.529  1.00 20.17           S  
ATOM   1476  CE  MET A 625      76.359  10.529  22.077  1.00 19.32           C  
ATOM   1477  H   MET A 625      80.433  13.912  22.094  1.00  0.00           H  
ATOM   1478  HA  MET A 625      79.702  11.580  23.587  1.00  0.00           H  
ATOM   1479 1HB  MET A 625      78.609  12.312  21.515  1.00  0.00           H  
ATOM   1480 2HB  MET A 625      80.096  11.949  20.607  1.00  0.00           H  
ATOM   1481 1HG  MET A 625      78.480  10.171  20.266  1.00  0.00           H  
ATOM   1482 2HG  MET A 625      79.859   9.562  21.211  1.00  0.00           H  
ATOM   1483 1HE  MET A 625      75.560  10.285  22.777  1.00  0.00           H  
ATOM   1484 2HE  MET A 625      76.555  11.602  22.108  1.00  0.00           H  
ATOM   1485 3HE  MET A 625      76.057  10.244  21.068  1.00  0.00           H  
ATOM   1486  N   PHE A 626      82.571  11.475  21.893  1.00 17.37           N  
ATOM   1487  CA  PHE A 626      83.844  10.766  21.791  1.00 16.88           C  
ATOM   1488  C   PHE A 626      84.527  10.703  23.164  1.00 16.87           C  
ATOM   1489  O   PHE A 626      85.022   9.651  23.571  1.00 17.09           O  
ATOM   1490  CB  PHE A 626      84.775  11.468  20.791  1.00 16.62           C  
ATOM   1491  CG  PHE A 626      86.100  10.773  20.602  1.00 16.91           C  
ATOM   1492  CD1 PHE A 626      86.227   9.709  19.714  1.00 17.45           C  
ATOM   1493  CD2 PHE A 626      87.221  11.180  21.322  1.00 17.41           C  
ATOM   1494  CE1 PHE A 626      87.454   9.060  19.543  1.00 17.78           C  
ATOM   1495  CE2 PHE A 626      88.450  10.539  21.158  1.00 18.96           C  
ATOM   1496  CZ  PHE A 626      88.567   9.476  20.265  1.00 19.00           C  
ATOM   1497  H   PHE A 626      82.434  12.320  21.356  1.00  0.00           H  
ATOM   1498  HA  PHE A 626      83.672   9.745  21.447  1.00  0.00           H  
ATOM   1499 1HB  PHE A 626      84.305  11.515  19.810  1.00  0.00           H  
ATOM   1500 2HB  PHE A 626      84.999  12.477  21.134  1.00  0.00           H  
ATOM   1501  HD1 PHE A 626      85.355   9.382  19.147  1.00  0.00           H  
ATOM   1502  HD2 PHE A 626      87.129  12.012  22.021  1.00  0.00           H  
ATOM   1503  HE1 PHE A 626      87.537   8.229  18.844  1.00  0.00           H  
ATOM   1504  HE2 PHE A 626      89.318  10.869  21.728  1.00  0.00           H  
ATOM   1505  HZ  PHE A 626      89.523   8.972  20.133  1.00  0.00           H  
ATOM   1506  N   ALA A 627      84.556  11.828  23.874  1.00 15.93           N  
ATOM   1507  CA  ALA A 627      85.190  11.882  25.188  1.00 17.20           C  
ATOM   1508  C   ALA A 627      84.481  10.965  26.181  1.00 17.64           C  
ATOM   1509  O   ALA A 627      85.127  10.298  26.979  1.00 17.27           O  
ATOM   1510  CB  ALA A 627      85.198  13.310  25.717  1.00 17.73           C  
ATOM   1511  H   ALA A 627      84.131  12.664  23.498  1.00  0.00           H  
ATOM   1512  HA  ALA A 627      86.221  11.541  25.093  1.00  0.00           H  
ATOM   1513 1HB  ALA A 627      85.674  13.331  26.697  1.00  0.00           H  
ATOM   1514 2HB  ALA A 627      85.753  13.950  25.030  1.00  0.00           H  
ATOM   1515 3HB  ALA A 627      84.175  13.671  25.804  1.00  0.00           H  
ATOM   1516  N   ALA A 628      83.154  10.942  26.125  1.00 17.45           N  
ATOM   1517  CA  ALA A 628      82.369  10.102  27.026  1.00 18.77           C  
ATOM   1518  C   ALA A 628      82.619   8.627  26.725  1.00 18.26           C  
ATOM   1519  O   ALA A 628      82.649   7.785  27.631  1.00 18.47           O  
ATOM   1520  CB  ALA A 628      80.873  10.425  26.879  1.00 17.26           C  
ATOM   1521  H   ALA A 628      82.675  11.516  25.446  1.00  0.00           H  
ATOM   1522  HA  ALA A 628      82.673  10.310  28.052  1.00  0.00           H  
ATOM   1523 1HB  ALA A 628      80.297   9.793  27.555  1.00  0.00           H  
ATOM   1524 2HB  ALA A 628      80.700  11.472  27.126  1.00  0.00           H  
ATOM   1525 3HB  ALA A 628      80.560  10.237  25.853  1.00  0.00           H  
ATOM   1526  N   LEU A 629      82.791   8.311  25.446  1.00 17.49           N  
ATOM   1527  CA  LEU A 629      83.038   6.936  25.043  1.00 17.72           C  
ATOM   1528  C   LEU A 629      84.441   6.482  25.442  1.00 18.84           C  
ATOM   1529  O   LEU A 629      84.630   5.346  25.876  1.00 18.57           O  
ATOM   1530  CB  LEU A 629      82.841   6.780  23.527  1.00 17.79           C  
ATOM   1531  CG  LEU A 629      81.396   6.935  23.038  1.00 18.48           C  
ATOM   1532  CD1 LEU A 629      81.365   7.002  21.522  1.00 18.47           C  
ATOM   1533  CD2 LEU A 629      80.553   5.767  23.556  1.00 18.99           C  
ATOM   1534  H   LEU A 629      82.751   9.031  24.739  1.00  0.00           H  
ATOM   1535  HA  LEU A 629      82.343   6.274  25.558  1.00  0.00           H  
ATOM   1536 1HB  LEU A 629      83.444   7.619  23.183  1.00  0.00           H  
ATOM   1537 2HB  LEU A 629      83.270   5.849  23.158  1.00  0.00           H  
ATOM   1538  HG  LEU A 629      81.002   7.852  23.478  1.00  0.00           H  
ATOM   1539 1HD1 LEU A 629      80.335   7.112  21.183  1.00  0.00           H  
ATOM   1540 2HD1 LEU A 629      81.951   7.857  21.183  1.00  0.00           H  
ATOM   1541 3HD1 LEU A 629      81.786   6.086  21.109  1.00  0.00           H  
ATOM   1542 1HD2 LEU A 629      79.525   5.878  23.208  1.00  0.00           H  
ATOM   1543 2HD2 LEU A 629      80.963   4.828  23.183  1.00  0.00           H  
ATOM   1544 3HD2 LEU A 629      80.568   5.762  24.646  1.00  0.00           H  
ATOM   1545  N   LYS A 630      85.420   7.374  25.312  1.00 18.11           N  
ATOM   1546  CA  LYS A 630      86.801   7.038  25.642  1.00 19.80           C  
ATOM   1547  C   LYS A 630      87.141   7.297  27.111  1.00 20.66           C  
ATOM   1548  O   LYS A 630      87.335   6.361  27.887  1.00 20.93           O  
ATOM   1549  CB  LYS A 630      87.762   7.820  24.729  1.00 19.92           C  
ATOM   1550  CG  LYS A 630      87.747   7.378  23.252  1.00 20.75           C  
ATOM   1551  CD  LYS A 630      88.178   5.924  23.090  1.00 21.39           C  
ATOM   1552  CE  LYS A 630      88.293   5.523  21.617  1.00 22.36           C  
ATOM   1553  NZ  LYS A 630      88.644   4.071  21.434  1.00 21.00           N  
ATOM   1554  H   LYS A 630      85.206   8.303  24.978  1.00  0.00           H  
ATOM   1555  HA  LYS A 630      86.966   5.970  25.497  1.00  0.00           H  
ATOM   1556 1HB  LYS A 630      87.480   8.871  24.794  1.00  0.00           H  
ATOM   1557 2HB  LYS A 630      88.766   7.689  25.134  1.00  0.00           H  
ATOM   1558 1HG  LYS A 630      86.734   7.498  22.865  1.00  0.00           H  
ATOM   1559 2HG  LYS A 630      88.427   8.019  22.692  1.00  0.00           H  
ATOM   1560 1HD  LYS A 630      89.146   5.793  23.575  1.00  0.00           H  
ATOM   1561 2HD  LYS A 630      87.440   5.287  23.577  1.00  0.00           H  
ATOM   1562 1HE  LYS A 630      87.338   5.721  21.133  1.00  0.00           H  
ATOM   1563 2HE  LYS A 630      89.067   6.136  21.156  1.00  0.00           H  
ATOM   1564 1HZ  LYS A 630      88.707   3.862  20.448  1.00  0.00           H  
ATOM   1565 2HZ  LYS A 630      89.532   3.880  21.876  1.00  0.00           H  
ATOM   1566 3HZ  LYS A 630      87.928   3.496  21.855  1.00  0.00           H  
ATOM   1567  N   ALA A 631      87.206   8.565  27.495  1.00 21.65           N  
ATOM   1568  CA  ALA A 631      87.522   8.919  28.876  1.00 22.01           C  
ATOM   1569  C   ALA A 631      86.478   8.378  29.852  1.00 22.64           C  
ATOM   1570  O   ALA A 631      86.816   7.928  30.955  1.00 22.28           O  
ATOM   1571  CB  ALA A 631      87.634  10.436  29.015  1.00 22.32           C  
ATOM   1572  H   ALA A 631      87.035   9.301  26.825  1.00  0.00           H  
ATOM   1573  HA  ALA A 631      88.480   8.471  29.141  1.00  0.00           H  
ATOM   1574 1HB  ALA A 631      87.870  10.689  30.049  1.00  0.00           H  
ATOM   1575 2HB  ALA A 631      88.425  10.804  28.362  1.00  0.00           H  
ATOM   1576 3HB  ALA A 631      86.688  10.897  28.736  1.00  0.00           H  
ATOM   1577  N   GLY A 632      85.211   8.420  29.444  1.00 22.07           N  
ATOM   1578  CA  GLY A 632      84.132   7.930  30.294  1.00 20.98           C  
ATOM   1579  C   GLY A 632      83.981   6.419  30.260  1.00 20.99           C  
ATOM   1580  O   GLY A 632      83.180   5.847  30.997  1.00 21.48           O  
ATOM   1581  H   GLY A 632      84.988   8.796  28.533  1.00  0.00           H  
ATOM   1582 1HA  GLY A 632      84.329   8.225  31.325  1.00  0.00           H  
ATOM   1583 2HA  GLY A 632      83.191   8.370  29.964  1.00  0.00           H  
ATOM   1584  N   LYS A 633      84.748   5.770  29.394  1.00 20.42           N  
ATOM   1585  CA  LYS A 633      84.713   4.317  29.262  1.00 21.33           C  
ATOM   1586  C   LYS A 633      83.338   3.783  28.904  1.00 21.15           C  
ATOM   1587  O   LYS A 633      82.970   2.678  29.294  1.00 20.96           O  
ATOM   1588  CB  LYS A 633      85.211   3.659  30.558  1.00 23.67           C  
ATOM   1589  CG  LYS A 633      86.688   3.891  30.792  1.00 25.88           C  
ATOM   1590  CD  LYS A 633      87.033   3.969  32.258  1.00 30.37           C  
ATOM   1591  CE  LYS A 633      88.521   4.273  32.428  1.00 32.95           C  
ATOM   1592  NZ  LYS A 633      88.816   5.077  33.649  1.00 36.12           N  
ATOM   1593  H   LYS A 633      85.376   6.302  28.808  1.00  0.00           H  
ATOM   1594  HA  LYS A 633      85.357   4.006  28.439  1.00  0.00           H  
ATOM   1595 1HB  LYS A 633      84.626   4.081  31.376  1.00  0.00           H  
ATOM   1596 2HB  LYS A 633      85.003   2.592  30.476  1.00  0.00           H  
ATOM   1597 1HG  LYS A 633      87.244   3.068  30.341  1.00  0.00           H  
ATOM   1598 2HG  LYS A 633      86.972   4.827  30.311  1.00  0.00           H  
ATOM   1599 1HD  LYS A 633      86.433   4.757  32.715  1.00  0.00           H  
ATOM   1600 2HD  LYS A 633      86.790   3.014  32.723  1.00  0.00           H  
ATOM   1601 1HE  LYS A 633      89.058   3.328  32.489  1.00  0.00           H  
ATOM   1602 2HE  LYS A 633      88.859   4.826  31.551  1.00  0.00           H  
ATOM   1603 1HZ  LYS A 633      89.810   5.247  33.708  1.00  0.00           H  
ATOM   1604 2HZ  LYS A 633      88.326   5.959  33.598  1.00  0.00           H  
ATOM   1605 3HZ  LYS A 633      88.512   4.570  34.467  1.00  0.00           H  
ATOM   1606  N   ILE A 634      82.572   4.561  28.152  1.00 20.23           N  
ATOM   1607  CA  ILE A 634      81.253   4.107  27.759  1.00 19.07           C  
ATOM   1608  C   ILE A 634      81.364   3.250  26.498  1.00 20.00           C  
ATOM   1609  O   ILE A 634      80.449   2.490  26.174  1.00 19.84           O  
ATOM   1610  CB  ILE A 634      80.293   5.307  27.547  1.00 19.02           C  
ATOM   1611  CG1 ILE A 634      80.010   5.969  28.905  1.00 18.78           C  
ATOM   1612  CG2 ILE A 634      78.971   4.838  26.928  1.00 18.26           C  
ATOM   1613  CD1 ILE A 634      79.240   7.275  28.821  1.00 19.75           C  
ATOM   1614  H   ILE A 634      82.891   5.469  27.846  1.00  0.00           H  
ATOM   1615  HA  ILE A 634      80.840   3.433  28.509  1.00  0.00           H  
ATOM   1616  HB  ILE A 634      80.768   6.029  26.883  1.00  0.00           H  
ATOM   1617 1HG1 ILE A 634      79.441   5.256  29.501  1.00  0.00           H  
ATOM   1618 2HG1 ILE A 634      80.973   6.153  29.383  1.00  0.00           H  
ATOM   1619 1HG2 ILE A 634      78.311   5.694  26.788  1.00  0.00           H  
ATOM   1620 2HG2 ILE A 634      79.166   4.369  25.964  1.00  0.00           H  
ATOM   1621 3HG2 ILE A 634      78.493   4.117  27.592  1.00  0.00           H  
ATOM   1622 1HD1 ILE A 634      79.085   7.672  29.824  1.00  0.00           H  
ATOM   1623 2HD1 ILE A 634      79.807   7.995  28.230  1.00  0.00           H  
ATOM   1624 3HD1 ILE A 634      78.274   7.099  28.349  1.00  0.00           H  
ATOM   1625  N   GLN A 635      82.493   3.350  25.796  1.00 18.26           N  
ATOM   1626  CA  GLN A 635      82.682   2.563  24.582  1.00 19.62           C  
ATOM   1627  C   GLN A 635      82.434   1.067  24.820  1.00 19.97           C  
ATOM   1628  O   GLN A 635      81.682   0.438  24.080  1.00 20.26           O  
ATOM   1629  CB  GLN A 635      84.093   2.763  24.005  1.00 19.14           C  
ATOM   1630  CG  GLN A 635      84.369   1.915  22.754  1.00 21.13           C  
ATOM   1631  CD  GLN A 635      85.710   2.212  22.099  1.00 21.91           C  
ATOM   1632  OE1 GLN A 635      86.560   2.892  22.669  1.00 24.09           O  
ATOM   1633  NE2 GLN A 635      85.904   1.693  20.891  1.00 24.00           N  
ATOM   1634  H   GLN A 635      83.229   3.972  26.098  1.00  0.00           H  
ATOM   1635  HA  GLN A 635      81.949   2.864  23.834  1.00  0.00           H  
ATOM   1636 1HB  GLN A 635      84.189   3.823  23.769  1.00  0.00           H  
ATOM   1637 2HB  GLN A 635      84.796   2.503  24.796  1.00  0.00           H  
ATOM   1638 1HG  GLN A 635      84.238   0.833  22.734  1.00  0.00           H  
ATOM   1639 2HG  GLN A 635      83.587   2.385  22.156  1.00  0.00           H  
ATOM   1640 1HE2 GLN A 635      86.767   1.854  20.409  1.00  0.00           H  
ATOM   1641 2HE2 GLN A 635      85.189   1.141  20.463  1.00  0.00           H  
ATOM   1642  N   ASN A 636      83.055   0.493  25.848  1.00 20.42           N  
ATOM   1643  CA  ASN A 636      82.863  -0.935  26.107  1.00 21.04           C  
ATOM   1644  C   ASN A 636      81.460  -1.302  26.600  1.00 21.57           C  
ATOM   1645  O   ASN A 636      81.125  -2.484  26.680  1.00 20.93           O  
ATOM   1646  CB  ASN A 636      83.907  -1.455  27.104  1.00 22.70           C  
ATOM   1647  CG  ASN A 636      85.263  -1.695  26.459  1.00 23.87           C  
ATOM   1648  OD1 ASN A 636      85.412  -1.603  25.238  1.00 24.47           O  
ATOM   1649  ND2 ASN A 636      86.259  -2.018  27.279  1.00 24.27           N  
ATOM   1650  H   ASN A 636      83.660   1.026  26.456  1.00  0.00           H  
ATOM   1651  HA  ASN A 636      82.978  -1.498  25.179  1.00  0.00           H  
ATOM   1652 1HB  ASN A 636      84.036  -0.978  28.077  1.00  0.00           H  
ATOM   1653 2HB  ASN A 636      83.400  -2.412  27.233  1.00  0.00           H  
ATOM   1654 1HD2 ASN A 636      87.174  -2.187  26.911  1.00  0.00           H  
ATOM   1655 2HD2 ASN A 636      86.093  -2.092  28.262  1.00  0.00           H  
ATOM   1656  N   LYS A 637      80.641  -0.304  26.927  1.00 20.20           N  
ATOM   1657  CA  LYS A 637      79.281  -0.579  27.392  1.00 20.13           C  
ATOM   1658  C   LYS A 637      78.294  -0.754  26.239  1.00 19.44           C  
ATOM   1659  O   LYS A 637      77.211  -1.315  26.422  1.00 19.13           O  
ATOM   1660  CB  LYS A 637      78.768   0.562  28.284  1.00 19.07           C  
ATOM   1661  CG  LYS A 637      79.609   0.864  29.507  1.00 20.27           C  
ATOM   1662  CD  LYS A 637      78.985   2.003  30.313  1.00 18.37           C  
ATOM   1663  CE  LYS A 637      79.927   2.523  31.406  1.00 21.44           C  
ATOM   1664  NZ  LYS A 637      80.206   1.523  32.492  1.00 19.16           N  
ATOM   1665  H   LYS A 637      80.953   0.654  26.857  1.00  0.00           H  
ATOM   1666  HA  LYS A 637      79.269  -1.502  27.972  1.00  0.00           H  
ATOM   1667 1HB  LYS A 637      78.718   1.456  27.662  1.00  0.00           H  
ATOM   1668 2HB  LYS A 637      77.763   0.289  28.607  1.00  0.00           H  
ATOM   1669 1HG  LYS A 637      79.667  -0.037  30.118  1.00  0.00           H  
ATOM   1670 2HG  LYS A 637      80.609   1.144  29.179  1.00  0.00           H  
ATOM   1671 1HD  LYS A 637      78.745   2.820  29.631  1.00  0.00           H  
ATOM   1672 2HD  LYS A 637      78.069   1.638  30.778  1.00  0.00           H  
ATOM   1673 1HE  LYS A 637      80.871   2.800  30.940  1.00  0.00           H  
ATOM   1674 2HE  LYS A 637      79.473   3.405  31.857  1.00  0.00           H  
ATOM   1675 1HZ  LYS A 637      80.830   1.932  33.174  1.00  0.00           H  
ATOM   1676 2HZ  LYS A 637      79.339   1.263  32.942  1.00  0.00           H  
ATOM   1677 3HZ  LYS A 637      80.637   0.702  32.091  1.00  0.00           H  
ATOM   1678  N   LEU A 638      78.676  -0.281  25.054  1.00 19.63           N  
ATOM   1679  CA  LEU A 638      77.807  -0.324  23.880  1.00 19.97           C  
ATOM   1680  C   LEU A 638      78.385  -1.151  22.732  1.00 21.11           C  
ATOM   1681  O   LEU A 638      79.569  -1.477  22.724  1.00 22.62           O  
ATOM   1682  CB  LEU A 638      77.570   1.104  23.368  1.00 20.03           C  
ATOM   1683  CG  LEU A 638      77.256   2.184  24.406  1.00 20.15           C  
ATOM   1684  CD1 LEU A 638      77.200   3.544  23.717  1.00 20.57           C  
ATOM   1685  CD2 LEU A 638      75.930   1.867  25.096  1.00 19.37           C  
ATOM   1686  H   LEU A 638      79.599   0.120  24.969  1.00  0.00           H  
ATOM   1687  HA  LEU A 638      76.852  -0.774  24.149  1.00  0.00           H  
ATOM   1688 1HB  LEU A 638      78.548   1.300  22.931  1.00  0.00           H  
ATOM   1689 2HB  LEU A 638      76.811   1.132  22.586  1.00  0.00           H  
ATOM   1690  HG  LEU A 638      78.041   2.145  25.162  1.00  0.00           H  
ATOM   1691 1HD1 LEU A 638      76.977   4.316  24.453  1.00  0.00           H  
ATOM   1692 2HD1 LEU A 638      78.162   3.756  23.251  1.00  0.00           H  
ATOM   1693 3HD1 LEU A 638      76.422   3.534  22.955  1.00  0.00           H  
ATOM   1694 1HD2 LEU A 638      75.711   2.639  25.835  1.00  0.00           H  
ATOM   1695 2HD2 LEU A 638      75.131   1.837  24.354  1.00  0.00           H  
ATOM   1696 3HD2 LEU A 638      76.000   0.899  25.593  1.00  0.00           H  
ATOM   1697  N   THR A 639      77.540  -1.461  21.753  1.00 21.71           N  
ATOM   1698  CA  THR A 639      77.962  -2.225  20.582  1.00 21.94           C  
ATOM   1699  C   THR A 639      78.527  -1.253  19.545  1.00 23.26           C  
ATOM   1700  O   THR A 639      78.271  -0.052  19.619  1.00 21.74           O  
ATOM   1701  CB  THR A 639      76.774  -2.957  19.940  1.00 23.98           C  
ATOM   1702  OG1 THR A 639      75.867  -1.997  19.389  1.00 22.92           O  
ATOM   1703  CG2 THR A 639      76.034  -3.785  20.978  1.00 23.08           C  
ATOM   1704  H   THR A 639      76.579  -1.159  21.823  1.00  0.00           H  
ATOM   1705  HA  THR A 639      78.714  -2.959  20.872  1.00  0.00           H  
ATOM   1706  HB  THR A 639      77.145  -3.612  19.152  1.00  0.00           H  
ATOM   1707  HG1 THR A 639      76.205  -1.112  19.545  1.00  0.00           H  
ATOM   1708 1HG2 THR A 639      75.196  -4.296  20.504  1.00  0.00           H  
ATOM   1709 2HG2 THR A 639      76.714  -4.521  21.408  1.00  0.00           H  
ATOM   1710 3HG2 THR A 639      75.662  -3.131  21.766  1.00  0.00           H  
ATOM   1711  N   ASP A 640      79.292  -1.763  18.582  1.00 22.85           N  
ATOM   1712  CA  ASP A 640      79.852  -0.882  17.559  1.00 24.03           C  
ATOM   1713  C   ASP A 640      78.749  -0.228  16.731  1.00 23.24           C  
ATOM   1714  O   ASP A 640      78.905   0.908  16.292  1.00 23.05           O  
ATOM   1715  CB  ASP A 640      80.808  -1.642  16.628  1.00 24.96           C  
ATOM   1716  CG  ASP A 640      82.195  -1.819  17.225  1.00 28.18           C  
ATOM   1717  OD1 ASP A 640      82.464  -1.255  18.313  1.00 28.52           O  
ATOM   1718  OD2 ASP A 640      83.023  -2.518  16.601  1.00 29.86           O  
ATOM   1719  H   ASP A 640      79.494  -2.752  18.544  1.00  0.00           H  
ATOM   1720  HA  ASP A 640      80.410  -0.074  18.033  1.00  0.00           H  
ATOM   1721 1HB  ASP A 640      80.414  -2.601  16.290  1.00  0.00           H  
ATOM   1722 2HB  ASP A 640      80.849  -0.948  15.788  1.00  0.00           H  
ATOM   1723  N   LEU A 641      77.638  -0.930  16.511  1.00 23.12           N  
ATOM   1724  CA  LEU A 641      76.544  -0.353  15.723  1.00 22.51           C  
ATOM   1725  C   LEU A 641      75.861   0.791  16.473  1.00 21.61           C  
ATOM   1726  O   LEU A 641      75.395   1.760  15.861  1.00 20.21           O  
ATOM   1727  CB  LEU A 641      75.504  -1.419  15.347  1.00 24.70           C  
ATOM   1728  CG  LEU A 641      75.893  -2.393  14.226  1.00 25.94           C  
ATOM   1729  CD1 LEU A 641      74.824  -3.467  14.089  1.00 27.77           C  
ATOM   1730  CD2 LEU A 641      76.057  -1.634  12.907  1.00 25.82           C  
ATOM   1731  H   LEU A 641      77.537  -1.864  16.883  1.00  0.00           H  
ATOM   1732  HA  LEU A 641      76.943   0.076  14.805  1.00  0.00           H  
ATOM   1733 1HB  LEU A 641      75.450  -1.955  16.293  1.00  0.00           H  
ATOM   1734 2HB  LEU A 641      74.534  -0.975  15.125  1.00  0.00           H  
ATOM   1735  HG  LEU A 641      76.864  -2.815  14.486  1.00  0.00           H  
ATOM   1736 1HD1 LEU A 641      75.102  -4.158  13.293  1.00  0.00           H  
ATOM   1737 2HD1 LEU A 641      74.735  -4.014  15.028  1.00  0.00           H  
ATOM   1738 3HD1 LEU A 641      73.869  -3.001  13.848  1.00  0.00           H  
ATOM   1739 1HD2 LEU A 641      76.334  -2.333  12.117  1.00  0.00           H  
ATOM   1740 2HD2 LEU A 641      75.117  -1.147  12.648  1.00  0.00           H  
ATOM   1741 3HD2 LEU A 641      76.838  -0.881  13.014  1.00  0.00           H  
ATOM   1742  N   GLU A 642      75.797   0.677  17.797  1.00 19.93           N  
ATOM   1743  CA  GLU A 642      75.193   1.730  18.602  1.00 19.68           C  
ATOM   1744  C   GLU A 642      76.114   2.949  18.576  1.00 18.48           C  
ATOM   1745  O   GLU A 642      75.653   4.083  18.444  1.00 19.16           O  
ATOM   1746  CB  GLU A 642      74.982   1.248  20.042  1.00 20.46           C  
ATOM   1747  CG  GLU A 642      73.907   0.166  20.137  1.00 22.84           C  
ATOM   1748  CD  GLU A 642      73.784  -0.455  21.518  1.00 24.14           C  
ATOM   1749  OE1 GLU A 642      74.782  -0.470  22.271  1.00 23.74           O  
ATOM   1750  OE2 GLU A 642      72.684  -0.946  21.839  1.00 24.13           O  
ATOM   1751  H   GLU A 642      76.167  -0.142  18.257  1.00  0.00           H  
ATOM   1752  HA  GLU A 642      74.226   2.008  18.182  1.00  0.00           H  
ATOM   1753 1HB  GLU A 642      75.941   0.866  20.393  1.00  0.00           H  
ATOM   1754 2HB  GLU A 642      74.700   2.120  20.632  1.00  0.00           H  
ATOM   1755 1HG  GLU A 642      72.918   0.509  19.834  1.00  0.00           H  
ATOM   1756 2HG  GLU A 642      74.253  -0.600  19.444  1.00  0.00           H  
ATOM   1757  N   ILE A 643      77.418   2.707  18.687  1.00 17.59           N  
ATOM   1758  CA  ILE A 643      78.399   3.787  18.674  1.00 16.36           C  
ATOM   1759  C   ILE A 643      78.353   4.511  17.322  1.00 17.04           C  
ATOM   1760  O   ILE A 643      78.369   5.740  17.258  1.00 16.28           O  
ATOM   1761  CB  ILE A 643      79.807   3.225  18.960  1.00 17.67           C  
ATOM   1762  CG1 ILE A 643      79.831   2.646  20.383  1.00 18.30           C  
ATOM   1763  CG2 ILE A 643      80.864   4.310  18.805  1.00 17.24           C  
ATOM   1764  CD1 ILE A 643      81.098   1.907  20.732  1.00 20.56           C  
ATOM   1765  H   ILE A 643      77.737   1.754  18.783  1.00  0.00           H  
ATOM   1766  HA  ILE A 643      78.141   4.549  19.409  1.00  0.00           H  
ATOM   1767  HB  ILE A 643      80.015   2.416  18.261  1.00  0.00           H  
ATOM   1768 1HG1 ILE A 643      79.699   3.478  21.074  1.00  0.00           H  
ATOM   1769 2HG1 ILE A 643      78.984   1.965  20.470  1.00  0.00           H  
ATOM   1770 1HG2 ILE A 643      81.849   3.891  19.012  1.00  0.00           H  
ATOM   1771 2HG2 ILE A 643      80.841   4.697  17.787  1.00  0.00           H  
ATOM   1772 3HG2 ILE A 643      80.660   5.120  19.506  1.00  0.00           H  
ATOM   1773 1HD1 ILE A 643      81.031   1.531  21.753  1.00  0.00           H  
ATOM   1774 2HD1 ILE A 643      81.233   1.070  20.046  1.00  0.00           H  
ATOM   1775 3HD1 ILE A 643      81.948   2.583  20.651  1.00  0.00           H  
ATOM   1776  N   LEU A 644      78.271   3.741  16.244  1.00 17.31           N  
ATOM   1777  CA  LEU A 644      78.183   4.309  14.901  1.00 17.28           C  
ATOM   1778  C   LEU A 644      76.971   5.244  14.821  1.00 18.09           C  
ATOM   1779  O   LEU A 644      77.061   6.370  14.314  1.00 16.96           O  
ATOM   1780  CB  LEU A 644      78.023   3.181  13.876  1.00 18.66           C  
ATOM   1781  CG  LEU A 644      77.796   3.559  12.410  1.00 19.28           C  
ATOM   1782  CD1 LEU A 644      78.996   4.337  11.882  1.00 19.44           C  
ATOM   1783  CD2 LEU A 644      77.580   2.284  11.586  1.00 20.99           C  
ATOM   1784  H   LEU A 644      78.269   2.737  16.355  1.00  0.00           H  
ATOM   1785  HA  LEU A 644      79.092   4.868  14.681  1.00  0.00           H  
ATOM   1786 1HB  LEU A 644      79.002   2.714  13.973  1.00  0.00           H  
ATOM   1787 2HB  LEU A 644      77.251   2.472  14.174  1.00  0.00           H  
ATOM   1788  HG  LEU A 644      76.879   4.147  12.365  1.00  0.00           H  
ATOM   1789 1HD1 LEU A 644      78.827   4.603  10.838  1.00  0.00           H  
ATOM   1790 2HD1 LEU A 644      79.128   5.245  12.470  1.00  0.00           H  
ATOM   1791 3HD1 LEU A 644      79.891   3.721  11.959  1.00  0.00           H  
ATOM   1792 1HD2 LEU A 644      77.417   2.550  10.541  1.00  0.00           H  
ATOM   1793 2HD2 LEU A 644      78.460   1.645  11.666  1.00  0.00           H  
ATOM   1794 3HD2 LEU A 644      76.708   1.749  11.964  1.00  0.00           H  
ATOM   1795  N   ALA A 645      75.834   4.763  15.318  1.00 17.70           N  
ATOM   1796  CA  ALA A 645      74.600   5.538  15.303  1.00 17.94           C  
ATOM   1797  C   ALA A 645      74.726   6.815  16.133  1.00 17.84           C  
ATOM   1798  O   ALA A 645      74.293   7.885  15.710  1.00 16.97           O  
ATOM   1799  CB  ALA A 645      73.442   4.684  15.822  1.00 18.97           C  
ATOM   1800  H   ALA A 645      75.827   3.835  15.716  1.00  0.00           H  
ATOM   1801  HA  ALA A 645      74.386   5.834  14.276  1.00  0.00           H  
ATOM   1802 1HB  ALA A 645      72.524   5.271  15.807  1.00  0.00           H  
ATOM   1803 2HB  ALA A 645      73.322   3.807  15.186  1.00  0.00           H  
ATOM   1804 3HB  ALA A 645      73.653   4.367  16.842  1.00  0.00           H  
ATOM   1805  N   LEU A 646      75.334   6.698  17.310  1.00 17.33           N  
ATOM   1806  CA  LEU A 646      75.510   7.847  18.192  1.00 17.56           C  
ATOM   1807  C   LEU A 646      76.392   8.944  17.609  1.00 17.98           C  
ATOM   1808  O   LEU A 646      76.080  10.124  17.738  1.00 17.76           O  
ATOM   1809  CB  LEU A 646      76.095   7.400  19.532  1.00 17.45           C  
ATOM   1810  CG  LEU A 646      75.137   6.648  20.455  1.00 18.97           C  
ATOM   1811  CD1 LEU A 646      75.919   6.008  21.605  1.00 19.03           C  
ATOM   1812  CD2 LEU A 646      74.095   7.615  20.991  1.00 19.53           C  
ATOM   1813  H   LEU A 646      75.682   5.796  17.602  1.00  0.00           H  
ATOM   1814  HA  LEU A 646      74.546   8.323  18.369  1.00  0.00           H  
ATOM   1815 1HB  LEU A 646      76.869   6.724  19.171  1.00  0.00           H  
ATOM   1816 2HB  LEU A 646      76.558   8.229  20.067  1.00  0.00           H  
ATOM   1817  HG  LEU A 646      74.622   5.902  19.849  1.00  0.00           H  
ATOM   1818 1HD1 LEU A 646      75.231   5.473  22.260  1.00  0.00           H  
ATOM   1819 2HD1 LEU A 646      76.652   5.309  21.202  1.00  0.00           H  
ATOM   1820 3HD1 LEU A 646      76.430   6.784  22.173  1.00  0.00           H  
ATOM   1821 1HD2 LEU A 646      73.409   7.081  21.650  1.00  0.00           H  
ATOM   1822 2HD2 LEU A 646      74.589   8.411  21.548  1.00  0.00           H  
ATOM   1823 3HD2 LEU A 646      73.537   8.047  20.160  1.00  0.00           H  
ATOM   1824  N   LEU A 647      77.492   8.564  16.970  1.00 17.27           N  
ATOM   1825  CA  LEU A 647      78.384   9.566  16.416  1.00 17.80           C  
ATOM   1826  C   LEU A 647      77.710  10.282  15.249  1.00 17.66           C  
ATOM   1827  O   LEU A 647      77.783  11.505  15.136  1.00 16.57           O  
ATOM   1828  CB  LEU A 647      79.704   8.925  15.969  1.00 18.37           C  
ATOM   1829  CG  LEU A 647      80.808   9.916  15.590  1.00 20.18           C  
ATOM   1830  CD1 LEU A 647      81.116  10.827  16.778  1.00 19.92           C  
ATOM   1831  CD2 LEU A 647      82.053   9.155  15.168  1.00 20.46           C  
ATOM   1832  H   LEU A 647      77.722   7.587  16.861  1.00  0.00           H  
ATOM   1833  HA  LEU A 647      78.600  10.320  17.172  1.00  0.00           H  
ATOM   1834 1HB  LEU A 647      79.967   8.403  16.888  1.00  0.00           H  
ATOM   1835 2HB  LEU A 647      79.550   8.199  15.170  1.00  0.00           H  
ATOM   1836  HG  LEU A 647      80.454  10.480  14.727  1.00  0.00           H  
ATOM   1837 1HD1 LEU A 647      81.902  11.531  16.503  1.00  0.00           H  
ATOM   1838 2HD1 LEU A 647      80.218  11.379  17.056  1.00  0.00           H  
ATOM   1839 3HD1 LEU A 647      81.448  10.224  17.622  1.00  0.00           H  
ATOM   1840 1HD2 LEU A 647      82.837   9.863  14.898  1.00  0.00           H  
ATOM   1841 2HD2 LEU A 647      82.395   8.530  15.993  1.00  0.00           H  
ATOM   1842 3HD2 LEU A 647      81.822   8.526  14.309  1.00  0.00           H  
ATOM   1843  N   ILE A 648      77.049   9.519  14.384  1.00 17.26           N  
ATOM   1844  CA  ILE A 648      76.351  10.106  13.242  1.00 17.87           C  
ATOM   1845  C   ILE A 648      75.225  11.022  13.744  1.00 18.03           C  
ATOM   1846  O   ILE A 648      75.030  12.129  13.228  1.00 16.83           O  
ATOM   1847  CB  ILE A 648      75.780   9.001  12.317  1.00 17.85           C  
ATOM   1848  CG1 ILE A 648      76.934   8.312  11.574  1.00 18.88           C  
ATOM   1849  CG2 ILE A 648      74.755   9.589  11.344  1.00 18.74           C  
ATOM   1850  CD1 ILE A 648      76.526   7.054  10.795  1.00 18.35           C  
ATOM   1851  H   ILE A 648      77.026   8.518  14.513  1.00  0.00           H  
ATOM   1852  HA  ILE A 648      77.019  10.753  12.675  1.00  0.00           H  
ATOM   1853  HB  ILE A 648      75.302   8.237  12.929  1.00  0.00           H  
ATOM   1854 1HG1 ILE A 648      77.355   9.041  10.882  1.00  0.00           H  
ATOM   1855 2HG1 ILE A 648      77.684   8.044  12.318  1.00  0.00           H  
ATOM   1856 1HG2 ILE A 648      74.366   8.798  10.703  1.00  0.00           H  
ATOM   1857 2HG2 ILE A 648      73.936  10.036  11.905  1.00  0.00           H  
ATOM   1858 3HG2 ILE A 648      75.233  10.352  10.729  1.00  0.00           H  
ATOM   1859 1HD1 ILE A 648      77.401   6.631  10.301  1.00  0.00           H  
ATOM   1860 2HD1 ILE A 648      76.108   6.318  11.483  1.00  0.00           H  
ATOM   1861 3HD1 ILE A 648      75.780   7.315  10.046  1.00  0.00           H  
ATOM   1862  N   ALA A 649      74.501  10.563  14.762  1.00 17.95           N  
ATOM   1863  CA  ALA A 649      73.413  11.344  15.337  1.00 17.60           C  
ATOM   1864  C   ALA A 649      73.939  12.644  15.956  1.00 17.29           C  
ATOM   1865  O   ALA A 649      73.353  13.711  15.765  1.00 18.40           O  
ATOM   1866  CB  ALA A 649      72.681  10.523  16.395  1.00 18.54           C  
ATOM   1867  H   ALA A 649      74.709   9.652  15.146  1.00  0.00           H  
ATOM   1868  HA  ALA A 649      72.710  11.601  14.544  1.00  0.00           H  
ATOM   1869 1HB  ALA A 649      71.870  11.116  16.818  1.00  0.00           H  
ATOM   1870 2HB  ALA A 649      72.271   9.622  15.938  1.00  0.00           H  
ATOM   1871 3HB  ALA A 649      73.377  10.245  17.185  1.00  0.00           H  
ATOM   1872  N   ALA A 650      75.040  12.556  16.697  1.00 17.15           N  
ATOM   1873  CA  ALA A 650      75.603  13.751  17.330  1.00 17.28           C  
ATOM   1874  C   ALA A 650      75.933  14.798  16.273  1.00 17.19           C  
ATOM   1875  O   ALA A 650      75.591  15.971  16.418  1.00 17.66           O  
ATOM   1876  CB  ALA A 650      76.856  13.396  18.127  1.00 17.15           C  
ATOM   1877  H   ALA A 650      75.499  11.666  16.831  1.00  0.00           H  
ATOM   1878  HA  ALA A 650      74.863  14.165  18.015  1.00  0.00           H  
ATOM   1879 1HB  ALA A 650      77.259  14.297  18.590  1.00  0.00           H  
ATOM   1880 2HB  ALA A 650      76.602  12.673  18.902  1.00  0.00           H  
ATOM   1881 3HB  ALA A 650      77.602  12.967  17.460  1.00  0.00           H  
ATOM   1882  N   LEU A 651      76.580  14.366  15.196  1.00 17.27           N  
ATOM   1883  CA  LEU A 651      76.954  15.279  14.124  1.00 18.33           C  
ATOM   1884  C   LEU A 651      75.778  15.807  13.309  1.00 18.40           C  
ATOM   1885  O   LEU A 651      75.821  16.924  12.802  1.00 18.37           O  
ATOM   1886  CB  LEU A 651      77.934  14.582  13.177  1.00 18.12           C  
ATOM   1887  CG  LEU A 651      79.291  14.235  13.788  1.00 18.46           C  
ATOM   1888  CD1 LEU A 651      80.007  13.220  12.898  1.00 17.42           C  
ATOM   1889  CD2 LEU A 651      80.124  15.499  13.951  1.00 18.05           C  
ATOM   1890  H   LEU A 651      76.819  13.388  15.115  1.00  0.00           H  
ATOM   1891  HA  LEU A 651      77.430  16.163  14.547  1.00  0.00           H  
ATOM   1892 1HB  LEU A 651      77.370  13.672  12.977  1.00  0.00           H  
ATOM   1893 2HB  LEU A 651      78.065  15.139  12.250  1.00  0.00           H  
ATOM   1894  HG  LEU A 651      79.104  13.831  14.784  1.00  0.00           H  
ATOM   1895 1HD1 LEU A 651      80.975  12.972  13.334  1.00  0.00           H  
ATOM   1896 2HD1 LEU A 651      79.404  12.316  12.819  1.00  0.00           H  
ATOM   1897 3HD1 LEU A 651      80.155  13.646  11.906  1.00  0.00           H  
ATOM   1898 1HD2 LEU A 651      81.090  15.244  14.388  1.00  0.00           H  
ATOM   1899 2HD2 LEU A 651      80.277  15.963  12.976  1.00  0.00           H  
ATOM   1900 3HD2 LEU A 651      79.603  16.197  14.607  1.00  0.00           H  
ATOM   1901  N   SER A 652      74.719  15.011  13.205  1.00 18.74           N  
ATOM   1902  CA  SER A 652      73.563  15.371  12.390  1.00 20.05           C  
ATOM   1903  C   SER A 652      72.308  15.895  13.088  1.00 20.27           C  
ATOM   1904  O   SER A 652      71.403  16.403  12.420  1.00 19.72           O  
ATOM   1905  CB  SER A 652      73.142  14.148  11.565  1.00 20.24           C  
ATOM   1906  OG  SER A 652      74.248  13.553  10.917  1.00 21.64           O  
ATOM   1907  H   SER A 652      74.715  14.133  13.704  1.00  0.00           H  
ATOM   1908  HA  SER A 652      73.791  16.104  11.615  1.00  0.00           H  
ATOM   1909 1HB  SER A 652      72.682  13.420  12.232  1.00  0.00           H  
ATOM   1910 2HB  SER A 652      72.415  14.464  10.818  1.00  0.00           H  
ATOM   1911  HG  SER A 652      75.045  14.044  11.130  1.00  0.00           H  
ATOM   1912  N   HIS A 653      72.248  15.787  14.411  1.00 20.06           N  
ATOM   1913  CA  HIS A 653      71.043  16.154  15.145  1.00 19.65           C  
ATOM   1914  C   HIS A 653      70.409  17.536  15.008  1.00 19.95           C  
ATOM   1915  O   HIS A 653      69.217  17.672  15.267  1.00 20.48           O  
ATOM   1916  CB  HIS A 653      71.219  15.837  16.633  1.00 19.01           C  
ATOM   1917  CG  HIS A 653      71.887  16.924  17.412  1.00 18.81           C  
ATOM   1918  ND1 HIS A 653      73.256  17.058  17.491  1.00 18.56           N  
ATOM   1919  CD2 HIS A 653      71.367  17.927  18.158  1.00 19.02           C  
ATOM   1920  CE1 HIS A 653      73.551  18.093  18.259  1.00 19.81           C  
ATOM   1921  NE2 HIS A 653      72.421  18.637  18.677  1.00 19.40           N  
ATOM   1922  H   HIS A 653      73.050  15.445  14.921  1.00  0.00           H  
ATOM   1923  HA  HIS A 653      70.194  15.591  14.760  1.00  0.00           H  
ATOM   1924 1HB  HIS A 653      70.247  15.675  17.101  1.00  0.00           H  
ATOM   1925 2HB  HIS A 653      71.834  14.946  16.757  1.00  0.00           H  
ATOM   1926  HD2 HIS A 653      70.343  18.222  18.390  1.00  0.00           H  
ATOM   1927  HE1 HIS A 653      74.589  18.365  18.449  1.00  0.00           H  
ATOM   1928  HE2 HIS A 653      72.338  19.443  19.280  1.00  0.00           H  
ATOM   1929  N   ASP A 654      71.173  18.555  14.628  1.00  0.00           N  
ATOM   1930  CA  ASP A 654      70.593  19.891  14.482  1.00  0.00           C  
ATOM   1931  C   ASP A 654      70.634  20.399  13.038  1.00  0.00           C  
ATOM   1932  O   ASP A 654      70.601  21.606  12.792  1.00  0.00           O  
ATOM   1933  CB  ASP A 654      71.317  20.880  15.399  1.00  0.00           C  
ATOM   1934  CG  ASP A 654      70.783  20.924  16.824  1.00  0.00           C  
ATOM   1935  OD1 ASP A 654      69.630  20.616  17.015  1.00  0.00           O  
ATOM   1936  OD2 ASP A 654      71.566  21.109  17.725  1.00  0.00           O  
ATOM   1937  H   ASP A 654      72.156  18.422  14.437  1.00  0.00           H  
ATOM   1938  HA  ASP A 654      69.534  19.864  14.741  1.00  0.00           H  
ATOM   1939 1HB  ASP A 654      72.398  20.741  15.420  1.00  0.00           H  
ATOM   1940 2HB  ASP A 654      71.080  21.817  14.894  1.00  0.00           H  
ATOM   1941  N   LEU A 655      70.673  19.476  12.083  1.00 23.51           N  
ATOM   1942  CA  LEU A 655      70.729  19.848  10.673  1.00 26.93           C  
ATOM   1943  C   LEU A 655      69.591  20.744  10.182  1.00 28.58           C  
ATOM   1944  O   LEU A 655      69.803  21.591   9.309  1.00 30.96           O  
ATOM   1945  CB  LEU A 655      70.806  18.589   9.802  1.00 25.01           C  
ATOM   1946  CG  LEU A 655      72.211  18.003   9.670  1.00 24.29           C  
ATOM   1947  CD1 LEU A 655      72.149  16.607   9.057  1.00 22.83           C  
ATOM   1948  CD2 LEU A 655      73.061  18.942   8.824  1.00 24.78           C  
ATOM   1949  H   LEU A 655      70.664  18.498  12.334  1.00  0.00           H  
ATOM   1950  HA  LEU A 655      71.612  20.460  10.492  1.00  0.00           H  
ATOM   1951 1HB  LEU A 655      70.172  17.928  10.390  1.00  0.00           H  
ATOM   1952 2HB  LEU A 655      70.355  18.748   8.823  1.00  0.00           H  
ATOM   1953  HG  LEU A 655      72.642  17.966  10.671  1.00  0.00           H  
ATOM   1954 1HD1 LEU A 655      73.157  16.202   8.969  1.00  0.00           H  
ATOM   1955 2HD1 LEU A 655      71.552  15.955   9.695  1.00  0.00           H  
ATOM   1956 3HD1 LEU A 655      71.694  16.664   8.069  1.00  0.00           H  
ATOM   1957 1HD2 LEU A 655      74.067  18.532   8.725  1.00  0.00           H  
ATOM   1958 2HD2 LEU A 655      72.613  19.048   7.836  1.00  0.00           H  
ATOM   1959 3HD2 LEU A 655      73.114  19.919   9.305  1.00  0.00           H  
ATOM   1960  N   ASP A 656      68.395  20.564  10.734  1.00 31.57           N  
ATOM   1961  CA  ASP A 656      67.244  21.370  10.328  1.00 35.97           C  
ATOM   1962  C   ASP A 656      67.056  22.575  11.254  1.00 37.45           C  
ATOM   1963  O   ASP A 656      65.936  22.872  11.683  1.00 39.31           O  
ATOM   1964  CB  ASP A 656      65.970  20.514  10.327  1.00 37.55           C  
ATOM   1965  CG  ASP A 656      64.767  21.252   9.756  1.00 39.96           C  
ATOM   1966  OD1 ASP A 656      64.828  21.673   8.578  1.00 40.82           O  
ATOM   1967  OD2 ASP A 656      63.760  21.409  10.482  1.00 41.67           O  
ATOM   1968  H   ASP A 656      68.275  19.859  11.447  1.00  0.00           H  
ATOM   1969  HA  ASP A 656      67.404  21.762   9.323  1.00  0.00           H  
ATOM   1970 1HB  ASP A 656      66.095  19.549   9.834  1.00  0.00           H  
ATOM   1971 2HB  ASP A 656      65.841  20.362  11.399  1.00  0.00           H  
ATOM   1972  N   HIS A 657      68.153  23.267  11.557  1.00 37.70           N  
ATOM   1973  CA  HIS A 657      68.089  24.429  12.438  1.00 36.30           C  
ATOM   1974  C   HIS A 657      68.385  25.732  11.707  1.00 36.03           C  
ATOM   1975  O   HIS A 657      69.482  25.958  11.193  1.00 37.42           O  
ATOM   1976  CB  HIS A 657      69.055  24.264  13.609  1.00 34.91           C  
ATOM   1977  CG  HIS A 657      68.628  24.995  14.843  1.00 32.82           C  
ATOM   1978  ND1 HIS A 657      68.465  26.362  14.876  1.00 31.34           N  
ATOM   1979  CD2 HIS A 657      68.311  24.547  16.080  1.00 32.14           C  
ATOM   1980  CE1 HIS A 657      68.065  26.725  16.082  1.00 31.29           C  
ATOM   1981  NE2 HIS A 657      67.964  25.643  16.831  1.00 30.96           N  
ATOM   1982  H   HIS A 657      69.045  22.988  11.174  1.00  0.00           H  
ATOM   1983  HA  HIS A 657      67.078  24.537  12.829  1.00  0.00           H  
ATOM   1984 1HB  HIS A 657      69.139  23.212  13.882  1.00  0.00           H  
ATOM   1985 2HB  HIS A 657      70.039  24.649  13.341  1.00  0.00           H  
ATOM   1986  HD2 HIS A 657      68.291  23.552  16.525  1.00  0.00           H  
ATOM   1987  HE1 HIS A 657      67.878  27.774  16.312  1.00  0.00           H  
ATOM   1988  HE2 HIS A 657      67.679  25.616  17.800  1.00  0.00           H  
ATOM   1989  N   ARG A 658      67.388  26.600  11.681  1.00 36.11           N  
ATOM   1990  CA  ARG A 658      67.500  27.874  11.007  1.00 35.61           C  
ATOM   1991  C   ARG A 658      67.479  29.014  12.016  1.00 33.92           C  
ATOM   1992  O   ARG A 658      67.139  30.151  11.690  1.00 34.67           O  
ATOM   1993  CB  ARG A 658      66.356  27.983   9.996  1.00 37.82           C  
ATOM   1994  CG  ARG A 658      66.479  26.939   8.876  1.00 41.69           C  
ATOM   1995  CD  ARG A 658      65.133  26.454   8.337  1.00 44.92           C  
ATOM   1996  NE  ARG A 658      64.407  25.644   9.315  1.00 47.98           N  
ATOM   1997  CZ  ARG A 658      63.315  24.931   9.043  1.00 49.21           C  
ATOM   1998  NH1 ARG A 658      62.810  24.921   7.814  1.00 49.70           N  
ATOM   1999  NH2 ARG A 658      62.726  24.227  10.004  1.00 49.73           N  
ATOM   2000  H   ARG A 658      66.523  26.364  12.146  1.00  0.00           H  
ATOM   2001  HA  ARG A 658      68.434  27.913  10.445  1.00  0.00           H  
ATOM   2002 1HB  ARG A 658      65.428  27.847  10.550  1.00  0.00           H  
ATOM   2003 2HB  ARG A 658      66.390  28.992   9.586  1.00  0.00           H  
ATOM   2004 1HG  ARG A 658      67.039  27.380   8.051  1.00  0.00           H  
ATOM   2005 2HG  ARG A 658      67.023  26.077   9.264  1.00  0.00           H  
ATOM   2006 1HD  ARG A 658      64.522  27.319   8.080  1.00  0.00           H  
ATOM   2007 2HD  ARG A 658      65.305  25.852   7.445  1.00  0.00           H  
ATOM   2008  HE  ARG A 658      64.597  25.496  10.297  1.00  0.00           H  
ATOM   2009 1HH1 ARG A 658      63.257  25.456   7.083  1.00  0.00           H  
ATOM   2010 2HH1 ARG A 658      61.982  24.378   7.616  1.00  0.00           H  
ATOM   2011 1HH2 ARG A 658      63.109  24.235  10.939  1.00  0.00           H  
ATOM   2012 2HH2 ARG A 658      61.899  23.688   9.796  1.00  0.00           H  
ATOM   2013  N   GLY A 659      67.869  28.699  13.247  1.00 31.98           N  
ATOM   2014  CA  GLY A 659      67.887  29.701  14.295  1.00 30.02           C  
ATOM   2015  C   GLY A 659      66.561  29.769  15.033  1.00 28.96           C  
ATOM   2016  O   GLY A 659      66.359  30.644  15.876  1.00 28.05           O  
ATOM   2017  H   GLY A 659      68.157  27.755  13.463  1.00  0.00           H  
ATOM   2018 1HA  GLY A 659      68.673  29.455  15.010  1.00  0.00           H  
ATOM   2019 2HA  GLY A 659      68.092  30.675  13.853  1.00  0.00           H  
ATOM   2020  N   VAL A 660      65.655  28.849  14.711  1.00 27.57           N  
ATOM   2021  CA  VAL A 660      64.352  28.802  15.362  1.00 27.10           C  
ATOM   2022  C   VAL A 660      64.344  27.718  16.435  1.00 26.32           C  
ATOM   2023  O   VAL A 660      64.321  26.528  16.129  1.00 25.90           O  
ATOM   2024  CB  VAL A 660      63.216  28.494  14.356  1.00 28.94           C  
ATOM   2025  CG1 VAL A 660      61.868  28.600  15.055  1.00 29.53           C  
ATOM   2026  CG2 VAL A 660      63.280  29.457  13.179  1.00 30.47           C  
ATOM   2027  H   VAL A 660      65.874  28.167  13.999  1.00  0.00           H  
ATOM   2028  HA  VAL A 660      64.124  29.744  15.861  1.00  0.00           H  
ATOM   2029  HB  VAL A 660      63.360  27.490  13.955  1.00  0.00           H  
ATOM   2030 1HG1 VAL A 660      61.071  28.382  14.344  1.00  0.00           H  
ATOM   2031 2HG1 VAL A 660      61.826  27.884  15.876  1.00  0.00           H  
ATOM   2032 3HG1 VAL A 660      61.739  29.609  15.445  1.00  0.00           H  
ATOM   2033 1HG2 VAL A 660      62.477  29.230  12.478  1.00  0.00           H  
ATOM   2034 2HG2 VAL A 660      63.169  30.480  13.540  1.00  0.00           H  
ATOM   2035 3HG2 VAL A 660      64.241  29.352  12.675  1.00  0.00           H  
ATOM   2036  N   ASN A 661      64.380  28.134  17.694  1.00  0.00           N  
ATOM   2037  CA  ASN A 661      64.355  27.188  18.798  1.00  0.00           C  
ATOM   2038  C   ASN A 661      62.895  27.021  19.207  1.00  0.00           C  
ATOM   2039  O   ASN A 661      62.304  27.900  19.834  1.00  0.00           O  
ATOM   2040  CB  ASN A 661      65.211  27.635  19.969  1.00  0.00           C  
ATOM   2041  CG  ASN A 661      66.687  27.617  19.681  1.00  0.00           C  
ATOM   2042  OD1 ASN A 661      67.296  26.553  19.523  1.00  0.00           O  
ATOM   2043  ND2 ASN A 661      67.279  28.784  19.693  1.00  0.00           N  
ATOM   2044  H   ASN A 661      64.426  29.123  17.894  1.00  0.00           H  
ATOM   2045  HA  ASN A 661      64.762  26.229  18.473  1.00  0.00           H  
ATOM   2046 1HB  ASN A 661      64.966  28.541  20.525  1.00  0.00           H  
ATOM   2047 2HB  ASN A 661      64.960  26.761  20.569  1.00  0.00           H  
ATOM   2048 1HD2 ASN A 661      68.260  28.848  19.510  1.00  0.00           H  
ATOM   2049 2HD2 ASN A 661      66.751  29.611  19.886  1.00  0.00           H  
ATOM   2050  N   ASN A 662      62.321  25.884  18.828  1.00 28.06           N  
ATOM   2051  CA  ASN A 662      60.934  25.569  19.152  1.00 29.63           C  
ATOM   2052  C   ASN A 662      60.732  24.696  20.379  1.00 29.46           C  
ATOM   2053  O   ASN A 662      59.605  24.326  20.699  1.00 29.85           O  
ATOM   2054  CB  ASN A 662      60.278  24.911  17.943  1.00 32.63           C  
ATOM   2055  CG  ASN A 662      60.136  25.865  16.771  1.00 34.79           C  
ATOM   2056  OD1 ASN A 662      59.274  26.741  16.773  1.00 38.48           O  
ATOM   2057  ND2 ASN A 662      60.991  25.709  15.768  1.00 38.46           N  
ATOM   2058  H   ASN A 662      62.866  25.218  18.299  1.00  0.00           H  
ATOM   2059  HA  ASN A 662      60.392  26.487  19.388  1.00  0.00           H  
ATOM   2060 1HB  ASN A 662      60.608  23.932  17.592  1.00  0.00           H  
ATOM   2061 2HB  ASN A 662      59.313  24.812  18.440  1.00  0.00           H  
ATOM   2062 1HD2 ASN A 662      60.941  26.312  14.971  1.00  0.00           H  
ATOM   2063 2HD2 ASN A 662      61.684  24.990  15.808  1.00  0.00           H  
ATOM   2064  N   SER A 663      61.820  24.370  21.063  1.00  0.00           N  
ATOM   2065  CA  SER A 663      61.750  23.548  22.260  1.00  0.00           C  
ATOM   2066  C   SER A 663      62.623  24.181  23.314  1.00  0.00           C  
ATOM   2067  O   SER A 663      63.848  24.139  23.218  1.00  0.00           O  
ATOM   2068  CB  SER A 663      62.188  22.125  21.974  1.00  0.00           C  
ATOM   2069  OG  SER A 663      62.119  21.313  23.114  1.00  0.00           O  
ATOM   2070  H   SER A 663      62.720  24.700  20.745  1.00  0.00           H  
ATOM   2071  HA  SER A 663      60.730  23.350  22.591  1.00  0.00           H  
ATOM   2072 1HB  SER A 663      61.540  21.710  21.203  1.00  0.00           H  
ATOM   2073 2HB  SER A 663      63.216  22.142  21.613  1.00  0.00           H  
ATOM   2074  HG  SER A 663      62.071  20.392  22.848  1.00  0.00           H  
ATOM   2075  N   TYR A 664      61.996  24.776  24.321  1.00  0.00           N  
ATOM   2076  CA  TYR A 664      62.750  25.532  25.303  1.00  0.00           C  
ATOM   2077  C   TYR A 664      61.940  25.723  26.576  1.00  0.00           C  
ATOM   2078  O   TYR A 664      60.803  25.258  26.676  1.00  0.00           O  
ATOM   2079  CB  TYR A 664      63.165  26.889  24.731  1.00  0.00           C  
ATOM   2080  CG  TYR A 664      62.006  27.726  24.235  1.00  0.00           C  
ATOM   2081  CD1 TYR A 664      61.544  28.809  24.968  1.00  0.00           C  
ATOM   2082  CD2 TYR A 664      61.379  27.430  23.034  1.00  0.00           C  
ATOM   2083  CE1 TYR A 664      60.486  29.576  24.520  1.00  0.00           C  
ATOM   2084  CE2 TYR A 664      60.321  28.190  22.576  1.00  0.00           C  
ATOM   2085  CZ  TYR A 664      59.877  29.263  23.322  1.00  0.00           C  
ATOM   2086  OH  TYR A 664      58.823  30.023  22.869  1.00  0.00           O  
ATOM   2087  H   TYR A 664      60.992  24.709  24.416  1.00  0.00           H  
ATOM   2088  HA  TYR A 664      63.655  24.988  25.573  1.00  0.00           H  
ATOM   2089 1HB  TYR A 664      63.688  27.427  25.524  1.00  0.00           H  
ATOM   2090 2HB  TYR A 664      63.852  26.696  23.908  1.00  0.00           H  
ATOM   2091  HD1 TYR A 664      62.030  29.050  25.914  1.00  0.00           H  
ATOM   2092  HD2 TYR A 664      61.735  26.581  22.450  1.00  0.00           H  
ATOM   2093  HE1 TYR A 664      60.133  30.424  25.106  1.00  0.00           H  
ATOM   2094  HE2 TYR A 664      59.840  27.941  21.629  1.00  0.00           H  
ATOM   2095  HH  TYR A 664      58.469  29.714  22.032  1.00  0.00           H  
ATOM   2096  N   ILE A 665      62.538  26.420  27.535  1.00  0.00           N  
ATOM   2097  CA  ILE A 665      61.847  26.819  28.749  1.00  0.00           C  
ATOM   2098  C   ILE A 665      61.487  28.298  28.770  1.00  0.00           C  
ATOM   2099  O   ILE A 665      62.101  29.108  28.081  1.00  0.00           O  
ATOM   2100  CB  ILE A 665      62.693  26.498  29.995  1.00  0.00           C  
ATOM   2101  CG1 ILE A 665      63.335  25.115  29.862  1.00  0.00           C  
ATOM   2102  CG2 ILE A 665      61.839  26.573  31.251  1.00  0.00           C  
ATOM   2103  CD1 ILE A 665      64.663  25.125  29.139  1.00  0.00           C  
ATOM   2104  H   ILE A 665      63.506  26.681  27.412  1.00  0.00           H  
ATOM   2105  HA  ILE A 665      60.890  26.305  28.832  1.00  0.00           H  
ATOM   2106  HB  ILE A 665      63.508  27.217  30.066  1.00  0.00           H  
ATOM   2107 1HG1 ILE A 665      63.473  24.723  30.869  1.00  0.00           H  
ATOM   2108 2HG1 ILE A 665      62.632  24.482  29.320  1.00  0.00           H  
ATOM   2109 1HG2 ILE A 665      62.452  26.342  32.122  1.00  0.00           H  
ATOM   2110 2HG2 ILE A 665      61.428  27.576  31.352  1.00  0.00           H  
ATOM   2111 3HG2 ILE A 665      61.024  25.852  31.181  1.00  0.00           H  
ATOM   2112 1HD1 ILE A 665      65.056  24.110  29.083  1.00  0.00           H  
ATOM   2113 2HD1 ILE A 665      64.526  25.516  28.130  1.00  0.00           H  
ATOM   2114 3HD1 ILE A 665      65.367  25.757  29.679  1.00  0.00           H  
ATOM   2115  N   GLN A 666      60.478  28.644  29.560  1.00  0.00           N  
ATOM   2116  CA  GLN A 666      60.106  30.041  29.736  1.00  0.00           C  
ATOM   2117  C   GLN A 666      60.132  30.317  31.225  1.00  0.00           C  
ATOM   2118  O   GLN A 666      59.593  29.540  32.008  1.00  0.00           O  
ATOM   2119  CB  GLN A 666      58.721  30.338  29.155  1.00  0.00           C  
ATOM   2120  CG  GLN A 666      58.641  30.216  27.643  1.00  0.00           C  
ATOM   2121  CD  GLN A 666      57.269  30.574  27.105  1.00  0.00           C  
ATOM   2122  OE1 GLN A 666      56.374  30.968  27.859  1.00  0.00           O  
ATOM   2123  NE2 GLN A 666      57.092  30.435  25.796  1.00  0.00           N  
ATOM   2124  H   GLN A 666      59.957  27.930  30.048  1.00  0.00           H  
ATOM   2125  HA  GLN A 666      60.808  30.677  29.198  1.00  0.00           H  
ATOM   2126 1HB  GLN A 666      58.027  29.636  29.619  1.00  0.00           H  
ATOM   2127 2HB  GLN A 666      58.464  31.353  29.456  1.00  0.00           H  
ATOM   2128 1HG  GLN A 666      59.385  30.650  26.976  1.00  0.00           H  
ATOM   2129 2HG  GLN A 666      58.741  29.130  27.638  1.00  0.00           H  
ATOM   2130 1HE2 GLN A 666      56.208  30.656  25.383  1.00  0.00           H  
ATOM   2131 2HE2 GLN A 666      57.844  30.111  25.221  1.00  0.00           H  
ATOM   2132  N   ARG A 667      60.783  31.411  31.608  1.00  0.00           N  
ATOM   2133  CA  ARG A 667      60.806  31.863  32.997  1.00  0.00           C  
ATOM   2134  C   ARG A 667      61.584  30.945  33.944  1.00  0.00           C  
ATOM   2135  O   ARG A 667      61.135  30.676  35.062  1.00  0.00           O  
ATOM   2136  CB  ARG A 667      59.397  32.106  33.518  1.00  0.00           C  
ATOM   2137  CG  ARG A 667      58.585  33.115  32.721  1.00  0.00           C  
ATOM   2138  CD  ARG A 667      57.267  33.448  33.318  1.00  0.00           C  
ATOM   2139  NE  ARG A 667      56.441  32.295  33.637  1.00  0.00           N  
ATOM   2140  CZ  ARG A 667      55.663  31.642  32.752  1.00  0.00           C  
ATOM   2141  NH1 ARG A 667      55.571  32.046  31.504  1.00  0.00           N  
ATOM   2142  NH2 ARG A 667      54.974  30.598  33.178  1.00  0.00           N  
ATOM   2143  H   ARG A 667      61.278  31.946  30.909  1.00  0.00           H  
ATOM   2144  HA  ARG A 667      61.277  32.845  33.058  1.00  0.00           H  
ATOM   2145 1HB  ARG A 667      58.885  31.145  33.509  1.00  0.00           H  
ATOM   2146 2HB  ARG A 667      59.494  32.456  34.546  1.00  0.00           H  
ATOM   2147 1HG  ARG A 667      59.161  34.037  32.641  1.00  0.00           H  
ATOM   2148 2HG  ARG A 667      58.410  32.708  31.724  1.00  0.00           H  
ATOM   2149 1HD  ARG A 667      57.427  34.001  34.243  1.00  0.00           H  
ATOM   2150 2HD  ARG A 667      56.707  34.067  32.617  1.00  0.00           H  
ATOM   2151  HE  ARG A 667      56.316  31.816  34.519  1.00  0.00           H  
ATOM   2152 1HH1 ARG A 667      56.090  32.857  31.199  1.00  0.00           H  
ATOM   2153 2HH1 ARG A 667      54.982  31.543  30.856  1.00  0.00           H  
ATOM   2154 1HH2 ARG A 667      55.042  30.311  34.145  1.00  0.00           H  
ATOM   2155 2HH2 ARG A 667      54.383  30.091  32.536  1.00  0.00           H  
ATOM   2156  N   SER A 668      62.757  30.479  33.515  1.00  0.00           N  
ATOM   2157  CA  SER A 668      63.530  29.554  34.340  1.00  0.00           C  
ATOM   2158  C   SER A 668      64.021  30.219  35.619  1.00  0.00           C  
ATOM   2159  O   SER A 668      64.261  29.542  36.621  1.00  0.00           O  
ATOM   2160  CB  SER A 668      64.703  29.008  33.550  1.00  0.00           C  
ATOM   2161  OG  SER A 668      65.849  29.800  33.693  1.00  0.00           O  
ATOM   2162  H   SER A 668      63.123  30.760  32.617  1.00  0.00           H  
ATOM   2163  HA  SER A 668      62.997  28.631  34.572  1.00  0.00           H  
ATOM   2164 1HB  SER A 668      64.922  28.000  33.903  1.00  0.00           H  
ATOM   2165 2HB  SER A 668      64.427  28.970  32.497  1.00  0.00           H  
ATOM   2166  HG  SER A 668      66.454  29.622  32.969  1.00  0.00           H  
ATOM   2167  N   GLU A 669      64.159  31.541  35.585  1.00  0.00           N  
ATOM   2168  CA  GLU A 669      64.546  32.299  36.772  1.00  0.00           C  
ATOM   2169  C   GLU A 669      63.431  32.440  37.804  1.00  0.00           C  
ATOM   2170  O   GLU A 669      63.642  33.007  38.881  1.00  0.00           O  
ATOM   2171  CB  GLU A 669      65.037  33.689  36.360  1.00  0.00           C  
ATOM   2172  CG  GLU A 669      63.928  34.660  35.980  1.00  0.00           C  
ATOM   2173  CD  GLU A 669      64.464  36.051  35.786  1.00  0.00           C  
ATOM   2174  OE1 GLU A 669      65.660  36.216  35.809  1.00  0.00           O  
ATOM   2175  OE2 GLU A 669      63.686  36.932  35.503  1.00  0.00           O  
ATOM   2176  H   GLU A 669      63.993  32.034  34.719  1.00  0.00           H  
ATOM   2177  HA  GLU A 669      65.351  31.782  37.295  1.00  0.00           H  
ATOM   2178 1HB  GLU A 669      65.598  34.091  37.204  1.00  0.00           H  
ATOM   2179 2HB  GLU A 669      65.706  33.552  35.511  1.00  0.00           H  
ATOM   2180 1HG  GLU A 669      63.373  34.359  35.093  1.00  0.00           H  
ATOM   2181 2HG  GLU A 669      63.266  34.644  36.845  1.00  0.00           H  
ATOM   2182  N   HIS A 670      62.250  31.924  37.484  1.00  0.00           N  
ATOM   2183  CA  HIS A 670      61.129  31.941  38.418  1.00  0.00           C  
ATOM   2184  C   HIS A 670      60.919  30.531  38.954  1.00  0.00           C  
ATOM   2185  O   HIS A 670      60.459  29.649  38.234  1.00  0.00           O  
ATOM   2186  CB  HIS A 670      59.851  32.459  37.749  1.00  0.00           C  
ATOM   2187  CG  HIS A 670      59.943  33.884  37.299  1.00  0.00           C  
ATOM   2188  ND1 HIS A 670      60.531  34.251  36.107  1.00  0.00           N  
ATOM   2189  CD2 HIS A 670      59.523  35.032  37.881  1.00  0.00           C  
ATOM   2190  CE1 HIS A 670      60.467  35.565  35.975  1.00  0.00           C  
ATOM   2191  NE2 HIS A 670      59.861  36.061  37.038  1.00  0.00           N  
ATOM   2192  H   HIS A 670      62.124  31.510  36.572  1.00  0.00           H  
ATOM   2193  HA  HIS A 670      61.357  32.603  39.252  1.00  0.00           H  
ATOM   2194 1HB  HIS A 670      59.624  31.866  36.862  1.00  0.00           H  
ATOM   2195 2HB  HIS A 670      59.015  32.404  38.445  1.00  0.00           H  
ATOM   2196  HD2 HIS A 670      59.011  35.241  38.820  1.00  0.00           H  
ATOM   2197  HE1 HIS A 670      60.879  36.055  35.093  1.00  0.00           H  
ATOM   2198  HE2 HIS A 670      59.672  37.038  37.211  1.00  0.00           H  
ATOM   2199  N   PRO A 671      61.548  30.088  40.123  1.00  0.00           N  
ATOM   2200  CA  PRO A 671      61.462  28.756  40.732  1.00  0.00           C  
ATOM   2201  C   PRO A 671      60.121  28.031  40.662  1.00  0.00           C  
ATOM   2202  O   PRO A 671      60.084  26.819  40.452  1.00  0.00           O  
ATOM   2203  CB  PRO A 671      61.895  29.013  42.174  1.00  0.00           C  
ATOM   2204  CG  PRO A 671      62.886  30.123  42.024  1.00  0.00           C  
ATOM   2205  CD  PRO A 671      62.161  31.040  41.068  1.00  0.00           C  
ATOM   2206  HA  PRO A 671      62.098  28.015  40.226  1.00  0.00           H  
ATOM   2207 1HB  PRO A 671      61.042  29.302  42.806  1.00  0.00           H  
ATOM   2208 2HB  PRO A 671      62.343  28.116  42.627  1.00  0.00           H  
ATOM   2209 1HG  PRO A 671      63.104  30.595  42.993  1.00  0.00           H  
ATOM   2210 2HG  PRO A 671      63.841  29.752  41.625  1.00  0.00           H  
ATOM   2211 1HD  PRO A 671      61.401  31.654  41.575  1.00  0.00           H  
ATOM   2212 2HD  PRO A 671      62.845  31.734  40.557  1.00  0.00           H  
ATOM   2213  N   LEU A 672      59.023  28.759  40.836  1.00 26.01           N  
ATOM   2214  CA  LEU A 672      57.706  28.124  40.813  1.00 26.73           C  
ATOM   2215  C   LEU A 672      56.877  28.408  39.577  1.00 26.69           C  
ATOM   2216  O   LEU A 672      55.717  27.992  39.503  1.00 26.34           O  
ATOM   2217  CB  LEU A 672      56.890  28.532  42.045  1.00 29.30           C  
ATOM   2218  CG  LEU A 672      57.354  28.063  43.430  1.00 31.49           C  
ATOM   2219  CD1 LEU A 672      57.545  26.551  43.423  1.00 33.10           C  
ATOM   2220  CD2 LEU A 672      58.645  28.761  43.805  1.00 33.72           C  
ATOM   2221  H   LEU A 672      59.085  29.756  40.986  1.00  0.00           H  
ATOM   2222  HA  LEU A 672      57.824  27.041  40.814  1.00  0.00           H  
ATOM   2223 1HB  LEU A 672      57.009  29.613  41.985  1.00  0.00           H  
ATOM   2224 2HB  LEU A 672      55.837  28.276  41.934  1.00  0.00           H  
ATOM   2225  HG  LEU A 672      56.592  28.368  44.147  1.00  0.00           H  
ATOM   2226 1HD1 LEU A 672      57.874  26.221  44.409  1.00  0.00           H  
ATOM   2227 2HD1 LEU A 672      56.601  26.065  43.176  1.00  0.00           H  
ATOM   2228 3HD1 LEU A 672      58.297  26.283  42.682  1.00  0.00           H  
ATOM   2229 1HD2 LEU A 672      58.967  28.423  44.790  1.00  0.00           H  
ATOM   2230 2HD2 LEU A 672      59.414  28.524  43.069  1.00  0.00           H  
ATOM   2231 3HD2 LEU A 672      58.483  29.839  43.826  1.00  0.00           H  
ATOM   2232  N   ALA A 673      57.458  29.101  38.603  1.00  0.00           N  
ATOM   2233  CA  ALA A 673      56.711  29.432  37.398  1.00  0.00           C  
ATOM   2234  C   ALA A 673      57.407  29.046  36.106  1.00  0.00           C  
ATOM   2235  O   ALA A 673      57.140  29.644  35.064  1.00  0.00           O  
ATOM   2236  CB  ALA A 673      56.399  30.922  37.386  1.00  0.00           C  
ATOM   2237  H   ALA A 673      58.418  29.405  38.686  1.00  0.00           H  
ATOM   2238  HA  ALA A 673      55.778  28.868  37.399  1.00  0.00           H  
ATOM   2239 1HB  ALA A 673      55.819  31.163  36.496  1.00  0.00           H  
ATOM   2240 2HB  ALA A 673      55.824  31.180  38.275  1.00  0.00           H  
ATOM   2241 3HB  ALA A 673      57.329  31.488  37.377  1.00  0.00           H  
ATOM   2242  N   GLN A 674      58.288  28.052  36.158  1.00  0.00           N  
ATOM   2243  CA  GLN A 674      59.006  27.656  34.950  1.00  0.00           C  
ATOM   2244  C   GLN A 674      58.050  26.877  34.062  1.00  0.00           C  
ATOM   2245  O   GLN A 674      57.295  26.033  34.545  1.00  0.00           O  
ATOM   2246  CB  GLN A 674      60.235  26.807  35.283  1.00  0.00           C  
ATOM   2247  CG  GLN A 674      61.189  27.454  36.272  1.00  0.00           C  
ATOM   2248  CD  GLN A 674      62.367  26.559  36.610  1.00  0.00           C  
ATOM   2249  OE1 GLN A 674      63.256  26.341  35.783  1.00  0.00           O  
ATOM   2250  NE2 GLN A 674      62.378  26.033  37.830  1.00  0.00           N  
ATOM   2251  H   GLN A 674      58.472  27.563  37.022  1.00  0.00           H  
ATOM   2252  HA  GLN A 674      59.350  28.545  34.421  1.00  0.00           H  
ATOM   2253 1HB  GLN A 674      59.866  25.864  35.689  1.00  0.00           H  
ATOM   2254 2HB  GLN A 674      60.752  26.618  34.343  1.00  0.00           H  
ATOM   2255 1HG  GLN A 674      61.565  28.470  36.151  1.00  0.00           H  
ATOM   2256 2HG  GLN A 674      60.485  27.425  37.104  1.00  0.00           H  
ATOM   2257 1HE2 GLN A 674      63.130  25.434  38.110  1.00  0.00           H  
ATOM   2258 2HE2 GLN A 674      61.636  26.235  38.469  1.00  0.00           H  
ATOM   2259  N   LEU A 675      58.075  27.176  32.771  1.00  0.00           N  
ATOM   2260  CA  LEU A 675      57.183  26.528  31.822  1.00  0.00           C  
ATOM   2261  C   LEU A 675      57.993  25.919  30.705  1.00  0.00           C  
ATOM   2262  O   LEU A 675      58.953  26.522  30.232  1.00  0.00           O  
ATOM   2263  CB  LEU A 675      56.158  27.525  31.266  1.00  0.00           C  
ATOM   2264  CG  LEU A 675      55.279  26.991  30.128  1.00  0.00           C  
ATOM   2265  CD1 LEU A 675      54.314  25.941  30.663  1.00  0.00           C  
ATOM   2266  CD2 LEU A 675      54.521  28.144  29.488  1.00  0.00           C  
ATOM   2267  H   LEU A 675      58.729  27.869  32.436  1.00  0.00           H  
ATOM   2268  HA  LEU A 675      56.594  25.768  32.336  1.00  0.00           H  
ATOM   2269 1HB  LEU A 675      55.558  27.680  32.162  1.00  0.00           H  
ATOM   2270 2HB  LEU A 675      56.627  28.465  30.976  1.00  0.00           H  
ATOM   2271  HG  LEU A 675      55.945  26.570  29.375  1.00  0.00           H  
ATOM   2272 1HD1 LEU A 675      53.694  25.568  29.848  1.00  0.00           H  
ATOM   2273 2HD1 LEU A 675      54.878  25.115  31.095  1.00  0.00           H  
ATOM   2274 3HD1 LEU A 675      53.678  26.387  31.427  1.00  0.00           H  
ATOM   2275 1HD2 LEU A 675      53.896  27.764  28.679  1.00  0.00           H  
ATOM   2276 2HD2 LEU A 675      53.891  28.627  30.236  1.00  0.00           H  
ATOM   2277 3HD2 LEU A 675      55.230  28.869  29.088  1.00  0.00           H  
ATOM   2278  N   TYR A 676      57.631  24.714  30.294  1.00  0.00           N  
ATOM   2279  CA  TYR A 676      58.389  24.074  29.242  1.00  0.00           C  
ATOM   2280  C   TYR A 676      57.504  24.228  28.013  1.00  0.00           C  
ATOM   2281  O   TYR A 676      56.320  23.897  28.059  1.00  0.00           O  
ATOM   2282  CB  TYR A 676      58.693  22.607  29.551  1.00  0.00           C  
ATOM   2283  CG  TYR A 676      59.425  22.395  30.858  1.00  0.00           C  
ATOM   2284  CD1 TYR A 676      58.817  21.735  31.916  1.00  0.00           C  
ATOM   2285  CD2 TYR A 676      60.722  22.853  31.029  1.00  0.00           C  
ATOM   2286  CE1 TYR A 676      59.480  21.539  33.112  1.00  0.00           C  
ATOM   2287  CE2 TYR A 676      61.395  22.663  32.220  1.00  0.00           C  
ATOM   2288  CZ  TYR A 676      60.771  22.005  33.260  1.00  0.00           C  
ATOM   2289  OH  TYR A 676      61.437  21.811  34.448  1.00  0.00           O  
ATOM   2290  H   TYR A 676      56.841  24.230  30.696  1.00  0.00           H  
ATOM   2291  HA  TYR A 676      59.363  24.555  29.142  1.00  0.00           H  
ATOM   2292 1HB  TYR A 676      57.740  22.078  29.579  1.00  0.00           H  
ATOM   2293 2HB  TYR A 676      59.298  22.223  28.730  1.00  0.00           H  
ATOM   2294  HD1 TYR A 676      57.797  21.370  31.792  1.00  0.00           H  
ATOM   2295  HD2 TYR A 676      61.210  23.373  30.205  1.00  0.00           H  
ATOM   2296  HE1 TYR A 676      58.989  21.019  33.935  1.00  0.00           H  
ATOM   2297  HE2 TYR A 676      62.415  23.032  32.336  1.00  0.00           H  
ATOM   2298  HH  TYR A 676      60.905  21.358  35.107  1.00  0.00           H  
ATOM   2299  N   CYS A 677      58.064  24.745  26.923  1.00  0.00           N  
ATOM   2300  CA  CYS A 677      57.270  25.038  25.730  1.00  0.00           C  
ATOM   2301  C   CYS A 677      57.848  24.357  24.504  1.00  0.00           C  
ATOM   2302  O   CYS A 677      59.063  24.240  24.372  1.00  0.00           O  
ATOM   2303  CB  CYS A 677      57.391  26.557  25.606  1.00  0.00           C  
ATOM   2304  SG  CYS A 677      56.558  27.259  24.162  1.00  0.00           S  
ATOM   2305  H   CYS A 677      59.055  24.940  26.915  1.00  0.00           H  
ATOM   2306  HA  CYS A 677      56.223  24.751  25.825  1.00  0.00           H  
ATOM   2307 1HB  CYS A 677      56.950  27.044  26.476  1.00  0.00           H  
ATOM   2308 2HB  CYS A 677      58.439  26.846  25.520  1.00  0.00           H  
ATOM   2309  HG  CYS A 677      55.341  26.833  24.483  1.00  0.00           H  
ATOM   2310  N   HIS A 678      56.971  23.908  23.608  1.00 24.98           N  
ATOM   2311  CA  HIS A 678      57.410  23.252  22.381  1.00 26.68           C  
ATOM   2312  C   HIS A 678      56.340  23.420  21.307  1.00 26.75           C  
ATOM   2313  O   HIS A 678      55.148  23.467  21.605  1.00 23.45           O  
ATOM   2314  CB  HIS A 678      57.701  21.765  22.626  1.00 29.15           C  
ATOM   2315  CG  HIS A 678      56.488  20.943  22.935  1.00 33.46           C  
ATOM   2316  ND1 HIS A 678      55.662  20.435  21.955  1.00 35.75           N  
ATOM   2317  CD2 HIS A 678      55.966  20.531  24.116  1.00 35.73           C  
ATOM   2318  CE1 HIS A 678      54.686  19.743  22.518  1.00 36.67           C  
ATOM   2319  NE2 HIS A 678      54.848  19.785  23.829  1.00 36.08           N  
ATOM   2320  H   HIS A 678      55.982  24.022  23.778  1.00  0.00           H  
ATOM   2321  HA  HIS A 678      58.320  23.728  22.017  1.00  0.00           H  
ATOM   2322 1HB  HIS A 678      58.155  21.319  21.740  1.00  0.00           H  
ATOM   2323 2HB  HIS A 678      58.374  21.649  23.475  1.00  0.00           H  
ATOM   2324  HD2 HIS A 678      56.269  20.684  25.152  1.00  0.00           H  
ATOM   2325  HE1 HIS A 678      53.926  19.258  21.907  1.00  0.00           H  
ATOM   2326  HE2 HIS A 678      54.252  19.344  24.515  1.00  0.00           H  
ATOM   2327  N   SER A 679      56.776  23.529  20.059  1.00 28.43           N  
ATOM   2328  CA  SER A 679      55.851  23.711  18.952  1.00 31.67           C  
ATOM   2329  C   SER A 679      54.940  22.503  18.781  1.00 34.25           C  
ATOM   2330  O   SER A 679      55.337  21.368  19.049  1.00 33.02           O  
ATOM   2331  CB  SER A 679      56.629  23.948  17.659  1.00 32.08           C  
ATOM   2332  OG  SER A 679      57.497  22.858  17.407  1.00 33.65           O  
ATOM   2333  H   SER A 679      57.767  23.485  19.870  1.00  0.00           H  
ATOM   2334  HA  SER A 679      55.263  24.627  19.025  1.00  0.00           H  
ATOM   2335 1HB  SER A 679      55.918  24.055  16.840  1.00  0.00           H  
ATOM   2336 2HB  SER A 679      57.205  24.867  17.761  1.00  0.00           H  
ATOM   2337  HG  SER A 679      57.405  22.208  18.107  1.00  0.00           H  
ATOM   2338  N   ILE A 680      53.712  22.751  18.338  1.00 37.57           N  
ATOM   2339  CA  ILE A 680      52.766  21.669  18.118  1.00 40.95           C  
ATOM   2340  C   ILE A 680      53.234  20.845  16.920  1.00 43.43           C  
ATOM   2341  O   ILE A 680      52.961  19.650  16.832  1.00 43.50           O  
ATOM   2342  CB  ILE A 680      51.347  22.211  17.846  1.00 41.35           C  
ATOM   2343  CG1 ILE A 680      50.833  22.969  19.074  1.00 41.02           C  
ATOM   2344  CG2 ILE A 680      50.409  21.068  17.493  1.00 42.00           C  
ATOM   2345  CD1 ILE A 680      50.755  22.127  20.332  1.00 42.02           C  
ATOM   2346  H   ILE A 680      53.425  23.701  18.150  1.00  0.00           H  
ATOM   2347  HA  ILE A 680      52.742  21.000  18.977  1.00  0.00           H  
ATOM   2348  HB  ILE A 680      51.390  22.919  17.019  1.00  0.00           H  
ATOM   2349 1HG1 ILE A 680      51.507  23.809  19.242  1.00  0.00           H  
ATOM   2350 2HG1 ILE A 680      49.839  23.345  18.830  1.00  0.00           H  
ATOM   2351 1HG2 ILE A 680      49.411  21.462  17.304  1.00  0.00           H  
ATOM   2352 2HG2 ILE A 680      50.774  20.560  16.601  1.00  0.00           H  
ATOM   2353 3HG2 ILE A 680      50.369  20.361  18.322  1.00  0.00           H  
ATOM   2354 1HD1 ILE A 680      50.382  22.736  21.156  1.00  0.00           H  
ATOM   2355 2HD1 ILE A 680      50.079  21.287  20.168  1.00  0.00           H  
ATOM   2356 3HD1 ILE A 680      51.746  21.751  20.581  1.00  0.00           H  
ATOM   2357  N   MET A 681      53.947  21.493  16.003  1.00 46.74           N  
ATOM   2358  CA  MET A 681      54.464  20.823  14.813  1.00 50.43           C  
ATOM   2359  C   MET A 681      55.828  20.213  15.132  1.00 52.31           C  
ATOM   2360  O   MET A 681      56.527  20.687  16.028  1.00 52.97           O  
ATOM   2361  CB  MET A 681      54.589  21.826  13.662  1.00 51.15           C  
ATOM   2362  CG  MET A 681      53.321  22.635  13.434  1.00 52.55           C  
ATOM   2363  SD  MET A 681      53.451  23.863  12.120  1.00 54.44           S  
ATOM   2364  CE  MET A 681      51.892  23.619  11.271  1.00 53.93           C  
ATOM   2365  H   MET A 681      54.135  22.476  16.135  1.00  0.00           H  
ATOM   2366  HA  MET A 681      53.785  20.025  14.511  1.00  0.00           H  
ATOM   2367 1HB  MET A 681      55.418  22.489  13.908  1.00  0.00           H  
ATOM   2368 2HB  MET A 681      54.834  21.253  12.767  1.00  0.00           H  
ATOM   2369 1HG  MET A 681      52.518  21.944  13.180  1.00  0.00           H  
ATOM   2370 2HG  MET A 681      53.076  23.151  14.362  1.00  0.00           H  
ATOM   2371 1HE  MET A 681      51.823  24.309  10.430  1.00  0.00           H  
ATOM   2372 2HE  MET A 681      51.833  22.593  10.905  1.00  0.00           H  
ATOM   2373 3HE  MET A 681      51.069  23.806  11.962  1.00  0.00           H  
ATOM   2374  N   GLU A 682      56.203  19.169  14.398  1.00 54.23           N  
ATOM   2375  CA  GLU A 682      57.477  18.487  14.622  1.00 55.95           C  
ATOM   2376  C   GLU A 682      58.581  18.928  13.659  1.00 56.15           C  
ATOM   2377  O   GLU A 682      58.334  19.696  12.729  1.00 56.23           O  
ATOM   2378  CB  GLU A 682      57.259  16.975  14.533  1.00 57.54           C  
ATOM   2379  CG  GLU A 682      56.169  16.481  15.476  1.00 59.37           C  
ATOM   2380  CD  GLU A 682      55.869  15.003  15.321  1.00 60.54           C  
ATOM   2381  OE1 GLU A 682      56.758  14.177  15.621  1.00 61.30           O  
ATOM   2382  OE2 GLU A 682      54.742  14.667  14.897  1.00 61.31           O  
ATOM   2383  H   GLU A 682      55.590  18.839  13.666  1.00  0.00           H  
ATOM   2384  HA  GLU A 682      57.862  18.738  15.611  1.00  0.00           H  
ATOM   2385 1HB  GLU A 682      56.993  16.752  13.500  1.00  0.00           H  
ATOM   2386 2HB  GLU A 682      58.210  16.501  14.774  1.00  0.00           H  
ATOM   2387 1HG  GLU A 682      56.382  16.678  16.526  1.00  0.00           H  
ATOM   2388 2HG  GLU A 682      55.291  17.049  15.172  1.00  0.00           H  
ATOM   2389  N   HIS A 683      59.799  18.436  13.882  1.00 56.42           N  
ATOM   2390  CA  HIS A 683      60.938  18.807  13.042  1.00 56.04           C  
ATOM   2391  C   HIS A 683      61.469  17.742  12.102  1.00 54.41           C  
ATOM   2392  O   HIS A 683      61.182  16.555  12.252  1.00 55.09           O  
ATOM   2393  CB  HIS A 683      62.077  19.324  13.915  1.00 58.24           C  
ATOM   2394  CG  HIS A 683      61.818  20.685  14.472  1.00 60.48           C  
ATOM   2395  ND1 HIS A 683      60.722  20.965  15.258  1.00 61.54           N  
ATOM   2396  CD2 HIS A 683      62.481  21.855  14.314  1.00 61.08           C  
ATOM   2397  CE1 HIS A 683      60.718  22.250  15.558  1.00 62.16           C  
ATOM   2398  NE2 HIS A 683      61.774  22.813  14.998  1.00 61.87           N  
ATOM   2399  H   HIS A 683      59.941  17.793  14.647  1.00  0.00           H  
ATOM   2400  HA  HIS A 683      60.639  19.589  12.344  1.00  0.00           H  
ATOM   2401 1HB  HIS A 683      62.232  18.658  14.765  1.00  0.00           H  
ATOM   2402 2HB  HIS A 683      62.996  19.389  13.333  1.00  0.00           H  
ATOM   2403  HD2 HIS A 683      63.392  22.126  13.780  1.00  0.00           H  
ATOM   2404  HE1 HIS A 683      59.925  22.673  16.175  1.00  0.00           H  
ATOM   2405  HE2 HIS A 683      62.028  23.789  15.058  1.00  0.00           H  
ATOM   2406  N   HIS A 684      62.267  18.187  11.135  1.00 52.21           N  
ATOM   2407  CA  HIS A 684      62.834  17.292  10.133  1.00 49.42           C  
ATOM   2408  C   HIS A 684      64.347  17.120  10.230  1.00 46.00           C  
ATOM   2409  O   HIS A 684      65.028  17.040   9.205  1.00 44.64           O  
ATOM   2410  CB  HIS A 684      62.484  17.796   8.731  1.00 51.66           C  
ATOM   2411  CG  HIS A 684      61.050  18.195   8.571  1.00 54.02           C  
ATOM   2412  ND1 HIS A 684      60.524  19.330   9.148  1.00 54.77           N  
ATOM   2413  CD2 HIS A 684      60.031  17.607   7.900  1.00 54.87           C  
ATOM   2414  CE1 HIS A 684      59.242  19.425   8.841  1.00 55.33           C  
ATOM   2415  NE2 HIS A 684      58.919  18.391   8.085  1.00 55.28           N  
ATOM   2416  H   HIS A 684      62.486  19.172  11.095  1.00  0.00           H  
ATOM   2417  HA  HIS A 684      62.427  16.290  10.265  1.00  0.00           H  
ATOM   2418 1HB  HIS A 684      63.079  18.677   8.488  1.00  0.00           H  
ATOM   2419 2HB  HIS A 684      62.673  17.016   7.994  1.00  0.00           H  
ATOM   2420  HD2 HIS A 684      59.965  16.699   7.299  1.00  0.00           H  
ATOM   2421  HE1 HIS A 684      58.645  20.261   9.205  1.00  0.00           H  
ATOM   2422  HE2 HIS A 684      58.005  18.200   7.700  1.00  0.00           H  
ATOM   2423  N   HIS A 685      64.878  17.067  11.447  1.00 42.08           N  
ATOM   2424  CA  HIS A 685      66.315  16.888  11.608  1.00 37.58           C  
ATOM   2425  C   HIS A 685      66.738  15.518  11.080  1.00 35.15           C  
ATOM   2426  O   HIS A 685      67.713  15.413  10.339  1.00 33.41           O  
ATOM   2427  CB  HIS A 685      66.722  17.036  13.077  1.00 37.95           C  
ATOM   2428  CG  HIS A 685      66.642  18.442  13.586  1.00 37.81           C  
ATOM   2429  ND1 HIS A 685      67.351  19.480  13.019  1.00 38.17           N  
ATOM   2430  CD2 HIS A 685      65.940  18.983  14.609  1.00 38.51           C  
ATOM   2431  CE1 HIS A 685      67.090  20.599  13.671  1.00 38.28           C  
ATOM   2432  NE2 HIS A 685      66.236  20.325  14.640  1.00 38.45           N  
ATOM   2433  H   HIS A 685      64.297  17.149  12.269  1.00  0.00           H  
ATOM   2434  HA  HIS A 685      66.845  17.639  11.023  1.00  0.00           H  
ATOM   2435 1HB  HIS A 685      66.067  16.438  13.711  1.00  0.00           H  
ATOM   2436 2HB  HIS A 685      67.753  16.713  13.215  1.00  0.00           H  
ATOM   2437  HD2 HIS A 685      65.247  18.560  15.337  1.00  0.00           H  
ATOM   2438  HE1 HIS A 685      67.558  21.537  13.373  1.00  0.00           H  
ATOM   2439  HE2 HIS A 685      65.856  20.987  15.301  1.00  0.00           H  
ATOM   2440  N   PHE A 686      66.007  14.472  11.452  1.00 32.41           N  
ATOM   2441  CA  PHE A 686      66.350  13.138  10.973  1.00 31.58           C  
ATOM   2442  C   PHE A 686      66.251  13.063   9.453  1.00 30.25           C  
ATOM   2443  O   PHE A 686      67.090  12.447   8.798  1.00 29.75           O  
ATOM   2444  CB  PHE A 686      65.435  12.072  11.565  1.00 31.50           C  
ATOM   2445  CG  PHE A 686      65.727  10.693  11.048  1.00 32.40           C  
ATOM   2446  CD1 PHE A 686      66.932  10.069  11.352  1.00 32.32           C  
ATOM   2447  CD2 PHE A 686      64.825  10.040  10.212  1.00 33.15           C  
ATOM   2448  CE1 PHE A 686      67.238   8.815  10.828  1.00 32.76           C  
ATOM   2449  CE2 PHE A 686      65.123   8.785   9.684  1.00 32.47           C  
ATOM   2450  CZ  PHE A 686      66.330   8.173   9.991  1.00 32.51           C  
ATOM   2451  H   PHE A 686      65.212  14.585  12.065  1.00  0.00           H  
ATOM   2452  HA  PHE A 686      67.375  12.895  11.256  1.00  0.00           H  
ATOM   2453 1HB  PHE A 686      65.550  12.037  12.648  1.00  0.00           H  
ATOM   2454 2HB  PHE A 686      64.397  12.291  11.318  1.00  0.00           H  
ATOM   2455  HD1 PHE A 686      67.641  10.572  12.010  1.00  0.00           H  
ATOM   2456  HD2 PHE A 686      63.877  10.522   9.971  1.00  0.00           H  
ATOM   2457  HE1 PHE A 686      68.187   8.339  11.074  1.00  0.00           H  
ATOM   2458  HE2 PHE A 686      64.410   8.284   9.030  1.00  0.00           H  
ATOM   2459  HZ  PHE A 686      66.567   7.194   9.577  1.00  0.00           H  
ATOM   2460  N   ASP A 687      65.219  13.685   8.892  1.00 29.60           N  
ATOM   2461  CA  ASP A 687      65.049  13.666   7.445  1.00 29.32           C  
ATOM   2462  C   ASP A 687      66.264  14.246   6.725  1.00 27.59           C  
ATOM   2463  O   ASP A 687      66.700  13.706   5.707  1.00 27.21           O  
ATOM   2464  CB  ASP A 687      63.783  14.425   7.034  1.00 31.61           C  
ATOM   2465  CG  ASP A 687      62.510  13.734   7.502  1.00 34.75           C  
ATOM   2466  OD1 ASP A 687      62.470  12.486   7.494  1.00 36.18           O  
ATOM   2467  OD2 ASP A 687      61.543  14.438   7.868  1.00 36.78           O  
ATOM   2468  H   ASP A 687      64.544  14.176   9.460  1.00  0.00           H  
ATOM   2469  HA  ASP A 687      64.962  12.636   7.097  1.00  0.00           H  
ATOM   2470 1HB  ASP A 687      63.785  15.472   7.340  1.00  0.00           H  
ATOM   2471 2HB  ASP A 687      63.866  14.362   5.949  1.00  0.00           H  
ATOM   2472  N   GLN A 688      66.819  15.339   7.243  1.00 27.23           N  
ATOM   2473  CA  GLN A 688      67.993  15.942   6.613  1.00 25.92           C  
ATOM   2474  C   GLN A 688      69.195  15.018   6.763  1.00 24.37           C  
ATOM   2475  O   GLN A 688      70.014  14.887   5.851  1.00 23.39           O  
ATOM   2476  CB  GLN A 688      68.304  17.306   7.241  1.00 29.17           C  
ATOM   2477  CG  GLN A 688      67.376  18.418   6.777  1.00 32.69           C  
ATOM   2478  CD  GLN A 688      67.586  18.791   5.315  1.00 35.12           C  
ATOM   2479  OE1 GLN A 688      68.629  19.332   4.939  1.00 37.13           O  
ATOM   2480  NE2 GLN A 688      66.594  18.500   4.485  1.00 37.46           N  
ATOM   2481  H   GLN A 688      66.435  15.763   8.076  1.00  0.00           H  
ATOM   2482  HA  GLN A 688      67.808  16.073   5.547  1.00  0.00           H  
ATOM   2483 1HB  GLN A 688      68.226  17.181   8.321  1.00  0.00           H  
ATOM   2484 2HB  GLN A 688      69.334  17.546   6.977  1.00  0.00           H  
ATOM   2485 1HG  GLN A 688      66.302  18.406   6.963  1.00  0.00           H  
ATOM   2486 2HG  GLN A 688      67.842  19.184   7.397  1.00  0.00           H  
ATOM   2487 1HE2 GLN A 688      66.674  18.721   3.512  1.00  0.00           H  
ATOM   2488 2HE2 GLN A 688      65.766  18.058   4.830  1.00  0.00           H  
ATOM   2489  N   CYS A 689      69.298  14.390   7.928  1.00 22.68           N  
ATOM   2490  CA  CYS A 689      70.380  13.461   8.202  1.00 21.72           C  
ATOM   2491  C   CYS A 689      70.309  12.328   7.177  1.00 21.87           C  
ATOM   2492  O   CYS A 689      71.313  11.982   6.547  1.00 20.51           O  
ATOM   2493  CB  CYS A 689      70.237  12.911   9.624  1.00 21.98           C  
ATOM   2494  SG  CYS A 689      71.329  11.533  10.037  1.00 21.90           S  
ATOM   2495  H   CYS A 689      68.605  14.563   8.642  1.00  0.00           H  
ATOM   2496  HA  CYS A 689      71.366  13.924   8.175  1.00  0.00           H  
ATOM   2497 1HB  CYS A 689      70.459  13.690  10.354  1.00  0.00           H  
ATOM   2498 2HB  CYS A 689      69.225  12.540   9.784  1.00  0.00           H  
ATOM   2499  HG  CYS A 689      70.895  11.381  11.284  1.00  0.00           H  
ATOM   2500  N   LEU A 690      69.114  11.770   6.995  1.00 22.23           N  
ATOM   2501  CA  LEU A 690      68.923  10.674   6.040  1.00 24.06           C  
ATOM   2502  C   LEU A 690      69.258  11.115   4.619  1.00 23.86           C  
ATOM   2503  O   LEU A 690      69.911  10.390   3.867  1.00 23.99           O  
ATOM   2504  CB  LEU A 690      67.481  10.165   6.086  1.00 24.39           C  
ATOM   2505  CG  LEU A 690      67.201   8.943   5.203  1.00 26.97           C  
ATOM   2506  CD1 LEU A 690      68.067   7.783   5.664  1.00 27.01           C  
ATOM   2507  CD2 LEU A 690      65.724   8.568   5.279  1.00 28.57           C  
ATOM   2508  H   LEU A 690      68.321  12.106   7.523  1.00  0.00           H  
ATOM   2509  HA  LEU A 690      69.592   9.851   6.290  1.00  0.00           H  
ATOM   2510 1HB  LEU A 690      67.424   9.890   7.138  1.00  0.00           H  
ATOM   2511 2HB  LEU A 690      66.765  10.961   5.879  1.00  0.00           H  
ATOM   2512  HG  LEU A 690      67.414   9.232   4.173  1.00  0.00           H  
ATOM   2513 1HD1 LEU A 690      67.872   6.912   5.039  1.00  0.00           H  
ATOM   2514 2HD1 LEU A 690      69.118   8.059   5.582  1.00  0.00           H  
ATOM   2515 3HD1 LEU A 690      67.834   7.545   6.701  1.00  0.00           H  
ATOM   2516 1HD2 LEU A 690      65.537   7.699   4.647  1.00  0.00           H  
ATOM   2517 2HD2 LEU A 690      65.461   8.331   6.310  1.00  0.00           H  
ATOM   2518 3HD2 LEU A 690      65.117   9.405   4.933  1.00  0.00           H  
ATOM   2519  N   MET A 691      68.800  12.304   4.247  1.00 25.05           N  
ATOM   2520  CA  MET A 691      69.073  12.831   2.914  1.00 25.46           C  
ATOM   2521  C   MET A 691      70.573  12.834   2.610  1.00 24.80           C  
ATOM   2522  O   MET A 691      70.999  12.420   1.528  1.00 22.95           O  
ATOM   2523  CB  MET A 691      68.499  14.246   2.783  1.00 28.45           C  
ATOM   2524  CG  MET A 691      68.788  14.936   1.452  1.00 31.77           C  
ATOM   2525  SD  MET A 691      70.438  15.679   1.346  1.00 37.04           S  
ATOM   2526  CE  MET A 691      70.153  17.269   2.194  1.00 36.77           C  
ATOM   2527  H   MET A 691      68.254  12.857   4.892  1.00  0.00           H  
ATOM   2528  HA  MET A 691      68.610  12.194   2.161  1.00  0.00           H  
ATOM   2529 1HB  MET A 691      67.422  14.165   2.919  1.00  0.00           H  
ATOM   2530 2HB  MET A 691      68.925  14.838   3.594  1.00  0.00           H  
ATOM   2531 1HG  MET A 691      68.691  14.196   0.658  1.00  0.00           H  
ATOM   2532 2HG  MET A 691      68.046  15.722   1.309  1.00  0.00           H  
ATOM   2533 1HE  MET A 691      71.079  17.844   2.211  1.00  0.00           H  
ATOM   2534 2HE  MET A 691      69.385  17.832   1.663  1.00  0.00           H  
ATOM   2535 3HE  MET A 691      69.824  17.082   3.217  1.00  0.00           H  
ATOM   2536  N   ILE A 692      71.381  13.281   3.567  1.00 23.12           N  
ATOM   2537  CA  ILE A 692      72.822  13.325   3.355  1.00 23.76           C  
ATOM   2538  C   ILE A 692      73.425  11.921   3.311  1.00 23.76           C  
ATOM   2539  O   ILE A 692      74.296  11.639   2.486  1.00 22.89           O  
ATOM   2540  CB  ILE A 692      73.526  14.163   4.450  1.00 24.12           C  
ATOM   2541  CG1 ILE A 692      73.012  15.604   4.404  1.00 24.75           C  
ATOM   2542  CG2 ILE A 692      75.038  14.143   4.234  1.00 24.93           C  
ATOM   2543  CD1 ILE A 692      73.719  16.557   5.382  1.00 23.87           C  
ATOM   2544  H   ILE A 692      71.004  13.594   4.450  1.00  0.00           H  
ATOM   2545  HA  ILE A 692      73.053  13.739   2.374  1.00  0.00           H  
ATOM   2546  HB  ILE A 692      73.289  13.742   5.427  1.00  0.00           H  
ATOM   2547 1HG1 ILE A 692      73.150  15.965   3.386  1.00  0.00           H  
ATOM   2548 2HG1 ILE A 692      71.947  15.576   4.636  1.00  0.00           H  
ATOM   2549 1HG2 ILE A 692      75.524  14.736   5.009  1.00  0.00           H  
ATOM   2550 2HG2 ILE A 692      75.399  13.117   4.283  1.00  0.00           H  
ATOM   2551 3HG2 ILE A 692      75.272  14.564   3.256  1.00  0.00           H  
ATOM   2552 1HD1 ILE A 692      73.296  17.557   5.287  1.00  0.00           H  
ATOM   2553 2HD1 ILE A 692      73.580  16.201   6.403  1.00  0.00           H  
ATOM   2554 3HD1 ILE A 692      74.783  16.592   5.152  1.00  0.00           H  
ATOM   2555  N   LEU A 693      72.958  11.041   4.194  1.00 23.42           N  
ATOM   2556  CA  LEU A 693      73.456   9.667   4.239  1.00 24.01           C  
ATOM   2557  C   LEU A 693      73.158   8.919   2.942  1.00 25.13           C  
ATOM   2558  O   LEU A 693      73.862   7.970   2.584  1.00 25.59           O  
ATOM   2559  CB  LEU A 693      72.816   8.902   5.404  1.00 23.18           C  
ATOM   2560  CG  LEU A 693      73.300   9.202   6.822  1.00 23.57           C  
ATOM   2561  CD1 LEU A 693      72.353   8.535   7.818  1.00 21.61           C  
ATOM   2562  CD2 LEU A 693      74.728   8.689   7.010  1.00 20.86           C  
ATOM   2563  H   LEU A 693      72.244  11.327   4.848  1.00  0.00           H  
ATOM   2564  HA  LEU A 693      74.537   9.675   4.376  1.00  0.00           H  
ATOM   2565 1HB  LEU A 693      71.789   9.249   5.301  1.00  0.00           H  
ATOM   2566 2HB  LEU A 693      72.852   7.824   5.247  1.00  0.00           H  
ATOM   2567  HG  LEU A 693      73.323  10.286   6.934  1.00  0.00           H  
ATOM   2568 1HD1 LEU A 693      72.688   8.742   8.834  1.00  0.00           H  
ATOM   2569 2HD1 LEU A 693      71.346   8.929   7.682  1.00  0.00           H  
ATOM   2570 3HD1 LEU A 693      72.348   7.459   7.650  1.00  0.00           H  
ATOM   2571 1HD2 LEU A 693      75.062   8.909   8.024  1.00  0.00           H  
ATOM   2572 2HD2 LEU A 693      74.753   7.612   6.845  1.00  0.00           H  
ATOM   2573 3HD2 LEU A 693      75.389   9.181   6.296  1.00  0.00           H  
ATOM   2574  N   ASN A 694      72.109   9.338   2.243  1.00 25.04           N  
ATOM   2575  CA  ASN A 694      71.737   8.681   0.996  1.00 26.88           C  
ATOM   2576  C   ASN A 694      72.166   9.438  -0.251  1.00 26.00           C  
ATOM   2577  O   ASN A 694      71.823   9.043  -1.368  1.00 26.19           O  
ATOM   2578  CB  ASN A 694      70.227   8.440   0.939  1.00 29.34           C  
ATOM   2579  CG  ASN A 694      69.772   7.370   1.909  1.00 31.51           C  
ATOM   2580  OD1 ASN A 694      70.478   6.385   2.146  1.00 34.74           O  
ATOM   2581  ND2 ASN A 694      68.582   7.547   2.463  1.00 33.95           N  
ATOM   2582  H   ASN A 694      71.558  10.118   2.571  1.00  0.00           H  
ATOM   2583  HA  ASN A 694      72.233   7.712   0.926  1.00  0.00           H  
ATOM   2584 1HB  ASN A 694      69.527   9.277   0.951  1.00  0.00           H  
ATOM   2585 2HB  ASN A 694      70.268   8.016  -0.064  1.00  0.00           H  
ATOM   2586 1HD2 ASN A 694      68.228   6.873   3.113  1.00  0.00           H  
ATOM   2587 2HD2 ASN A 694      68.038   8.353   2.232  1.00  0.00           H  
ATOM   2588  N   SER A 695      72.915  10.520  -0.071  1.00 23.45           N  
ATOM   2589  CA  SER A 695      73.375  11.298  -1.215  1.00 24.20           C  
ATOM   2590  C   SER A 695      74.542  10.598  -1.893  1.00 23.93           C  
ATOM   2591  O   SER A 695      75.444  10.075  -1.227  1.00 22.15           O  
ATOM   2592  CB  SER A 695      73.806  12.699  -0.776  1.00 25.55           C  
ATOM   2593  OG  SER A 695      72.694  13.440  -0.320  1.00 27.35           O  
ATOM   2594  H   SER A 695      73.173  10.814   0.860  1.00  0.00           H  
ATOM   2595  HA  SER A 695      72.582  11.533  -1.926  1.00  0.00           H  
ATOM   2596 1HB  SER A 695      74.538  12.603   0.026  1.00  0.00           H  
ATOM   2597 2HB  SER A 695      74.263  13.206  -1.625  1.00  0.00           H  
ATOM   2598  HG  SER A 695      71.902  12.900  -0.385  1.00  0.00           H  
ATOM   2599  N   PRO A 696      74.536  10.559  -3.236  1.00 23.59           N  
ATOM   2600  CA  PRO A 696      75.643   9.900  -3.930  1.00 23.44           C  
ATOM   2601  C   PRO A 696      77.001  10.430  -3.484  1.00 23.43           C  
ATOM   2602  O   PRO A 696      77.198  11.645  -3.349  1.00 23.40           O  
ATOM   2603  CB  PRO A 696      75.350  10.165  -5.420  1.00 23.44           C  
ATOM   2604  CG  PRO A 696      74.219  11.160  -5.438  1.00 25.79           C  
ATOM   2605  CD  PRO A 696      73.459  10.923  -4.167  1.00 24.70           C  
ATOM   2606  HA  PRO A 696      75.707   8.825  -3.705  1.00  0.00           H  
ATOM   2607 1HB  PRO A 696      76.232  10.570  -5.938  1.00  0.00           H  
ATOM   2608 2HB  PRO A 696      75.063   9.242  -5.945  1.00  0.00           H  
ATOM   2609 1HG  PRO A 696      74.598  12.192  -5.485  1.00  0.00           H  
ATOM   2610 2HG  PRO A 696      73.574  11.013  -6.317  1.00  0.00           H  
ATOM   2611 1HD  PRO A 696      72.915  11.819  -3.834  1.00  0.00           H  
ATOM   2612 2HD  PRO A 696      72.717  10.117  -4.270  1.00  0.00           H  
ATOM   2613  N   GLY A 697      77.922   9.507  -3.225  1.00 21.61           N  
ATOM   2614  CA  GLY A 697      79.261   9.872  -2.800  1.00 22.85           C  
ATOM   2615  C   GLY A 697      79.404  10.083  -1.299  1.00 23.37           C  
ATOM   2616  O   GLY A 697      80.518  10.237  -0.793  1.00 23.60           O  
ATOM   2617  H   GLY A 697      77.687   8.530  -3.326  1.00  0.00           H  
ATOM   2618 1HA  GLY A 697      79.954   9.081  -3.087  1.00  0.00           H  
ATOM   2619 2HA  GLY A 697      79.549  10.801  -3.290  1.00  0.00           H  
ATOM   2620  N   ASN A 698      78.282  10.066  -0.585  1.00 23.10           N  
ATOM   2621  CA  ASN A 698      78.278  10.299   0.860  1.00 24.25           C  
ATOM   2622  C   ASN A 698      77.750   9.125   1.685  1.00 24.50           C  
ATOM   2623  O   ASN A 698      77.505   9.273   2.884  1.00 24.17           O  
ATOM   2624  CB  ASN A 698      77.402  11.515   1.178  1.00 24.27           C  
ATOM   2625  CG  ASN A 698      77.920  12.797   0.559  1.00 25.24           C  
ATOM   2626  OD1 ASN A 698      78.507  13.634   1.244  1.00 25.29           O  
ATOM   2627  ND2 ASN A 698      77.711  12.956  -0.743  1.00 23.88           N  
ATOM   2628  H   ASN A 698      77.407   9.887  -1.057  1.00  0.00           H  
ATOM   2629  HA  ASN A 698      79.293  10.504   1.205  1.00  0.00           H  
ATOM   2630 1HB  ASN A 698      76.318  11.466   1.068  1.00  0.00           H  
ATOM   2631 2HB  ASN A 698      77.660  11.504   2.237  1.00  0.00           H  
ATOM   2632 1HD2 ASN A 698      78.033  13.784  -1.203  1.00  0.00           H  
ATOM   2633 2HD2 ASN A 698      77.233  12.249  -1.263  1.00  0.00           H  
ATOM   2634  N   GLN A 699      77.578   7.965   1.063  1.00 23.05           N  
ATOM   2635  CA  GLN A 699      77.010   6.818   1.769  1.00 22.23           C  
ATOM   2636  C   GLN A 699      77.951   6.068   2.710  1.00 22.43           C  
ATOM   2637  O   GLN A 699      78.391   4.949   2.424  1.00 21.64           O  
ATOM   2638  CB  GLN A 699      76.382   5.866   0.741  1.00 23.97           C  
ATOM   2639  CG  GLN A 699      75.337   6.559  -0.134  1.00 24.29           C  
ATOM   2640  CD  GLN A 699      74.649   5.624  -1.116  1.00 26.80           C  
ATOM   2641  OE1 GLN A 699      73.831   4.782  -0.731  1.00 29.45           O  
ATOM   2642  NE2 GLN A 699      74.975   5.769  -2.388  1.00 25.20           N  
ATOM   2643  H   GLN A 699      77.839   7.865   0.093  1.00  0.00           H  
ATOM   2644  HA  GLN A 699      76.252   7.161   2.473  1.00  0.00           H  
ATOM   2645 1HB  GLN A 699      77.198   5.478   0.131  1.00  0.00           H  
ATOM   2646 2HB  GLN A 699      75.930   5.049   1.304  1.00  0.00           H  
ATOM   2647 1HG  GLN A 699      74.568   7.216   0.273  1.00  0.00           H  
ATOM   2648 2HG  GLN A 699      76.066   7.154  -0.685  1.00  0.00           H  
ATOM   2649 1HE2 GLN A 699      74.556   5.182  -3.082  1.00  0.00           H  
ATOM   2650 2HE2 GLN A 699      75.640   6.465  -2.658  1.00  0.00           H  
ATOM   2651  N   ILE A 700      78.236   6.681   3.856  1.00 21.27           N  
ATOM   2652  CA  ILE A 700      79.121   6.061   4.834  1.00 21.38           C  
ATOM   2653  C   ILE A 700      78.547   4.793   5.475  1.00 20.78           C  
ATOM   2654  O   ILE A 700      79.253   4.084   6.192  1.00 21.20           O  
ATOM   2655  CB  ILE A 700      79.524   7.058   5.953  1.00 20.98           C  
ATOM   2656  CG1 ILE A 700      78.281   7.611   6.643  1.00 20.38           C  
ATOM   2657  CG2 ILE A 700      80.359   8.184   5.361  1.00 21.98           C  
ATOM   2658  CD1 ILE A 700      78.599   8.301   7.968  1.00 20.52           C  
ATOM   2659  H   ILE A 700      77.838   7.587   4.058  1.00  0.00           H  
ATOM   2660  HA  ILE A 700      80.019   5.678   4.351  1.00  0.00           H  
ATOM   2661  HB  ILE A 700      80.101   6.528   6.710  1.00  0.00           H  
ATOM   2662 1HG1 ILE A 700      77.816   8.318   5.956  1.00  0.00           H  
ATOM   2663 2HG1 ILE A 700      77.605   6.773   6.812  1.00  0.00           H  
ATOM   2664 1HG2 ILE A 700      80.640   8.882   6.149  1.00  0.00           H  
ATOM   2665 2HG2 ILE A 700      81.258   7.770   4.907  1.00  0.00           H  
ATOM   2666 3HG2 ILE A 700      79.778   8.708   4.602  1.00  0.00           H  
ATOM   2667 1HD1 ILE A 700      77.677   8.675   8.415  1.00  0.00           H  
ATOM   2668 2HD1 ILE A 700      79.068   7.588   8.647  1.00  0.00           H  
ATOM   2669 3HD1 ILE A 700      79.278   9.134   7.792  1.00  0.00           H  
ATOM   2670  N   LEU A 701      77.273   4.504   5.228  1.00 21.24           N  
ATOM   2671  CA  LEU A 701      76.666   3.289   5.772  1.00 21.05           C  
ATOM   2672  C   LEU A 701      76.514   2.209   4.700  1.00 21.43           C  
ATOM   2673  O   LEU A 701      75.901   1.172   4.949  1.00 20.99           O  
ATOM   2674  CB  LEU A 701      75.286   3.587   6.370  1.00 21.65           C  
ATOM   2675  CG  LEU A 701      75.218   4.540   7.570  1.00 22.49           C  
ATOM   2676  CD1 LEU A 701      73.769   4.665   8.045  1.00 22.64           C  
ATOM   2677  CD2 LEU A 701      76.096   4.019   8.689  1.00 22.75           C  
ATOM   2678  H   LEU A 701      76.712   5.123   4.661  1.00  0.00           H  
ATOM   2679  HA  LEU A 701      77.303   2.882   6.556  1.00  0.00           H  
ATOM   2680 1HB  LEU A 701      74.819   4.063   5.509  1.00  0.00           H  
ATOM   2681 2HB  LEU A 701      74.747   2.672   6.616  1.00  0.00           H  
ATOM   2682  HG  LEU A 701      75.627   5.498   7.247  1.00  0.00           H  
ATOM   2683 1HD1 LEU A 701      73.722   5.343   8.898  1.00  0.00           H  
ATOM   2684 2HD1 LEU A 701      73.153   5.059   7.236  1.00  0.00           H  
ATOM   2685 3HD1 LEU A 701      73.397   3.685   8.341  1.00  0.00           H  
ATOM   2686 1HD2 LEU A 701      76.044   4.701   9.539  1.00  0.00           H  
ATOM   2687 2HD2 LEU A 701      75.750   3.031   8.994  1.00  0.00           H  
ATOM   2688 3HD2 LEU A 701      77.127   3.951   8.342  1.00  0.00           H  
ATOM   2689  N   SER A 702      77.070   2.442   3.512  1.00 21.07           N  
ATOM   2690  CA  SER A 702      76.945   1.466   2.422  1.00 22.22           C  
ATOM   2691  C   SER A 702      77.573   0.109   2.734  1.00 23.09           C  
ATOM   2692  O   SER A 702      77.237  -0.898   2.099  1.00 23.39           O  
ATOM   2693  CB  SER A 702      77.555   2.018   1.129  1.00 22.17           C  
ATOM   2694  OG  SER A 702      78.965   2.089   1.223  1.00 23.65           O  
ATOM   2695  H   SER A 702      77.584   3.296   3.351  1.00  0.00           H  
ATOM   2696  HA  SER A 702      75.913   1.293   2.112  1.00  0.00           H  
ATOM   2697 1HB  SER A 702      77.278   1.361   0.305  1.00  0.00           H  
ATOM   2698 2HB  SER A 702      77.152   3.014   0.950  1.00  0.00           H  
ATOM   2699  HG  SER A 702      79.244   1.773   2.086  1.00  0.00           H  
ATOM   2700  N   GLY A 703      78.478   0.083   3.710  1.00 22.47           N  
ATOM   2701  CA  GLY A 703      79.134  -1.159   4.084  1.00 23.48           C  
ATOM   2702  C   GLY A 703      78.352  -2.049   5.036  1.00 23.99           C  
ATOM   2703  O   GLY A 703      78.792  -3.160   5.356  1.00 24.45           O  
ATOM   2704  H   GLY A 703      78.717   0.933   4.201  1.00  0.00           H  
ATOM   2705 1HA  GLY A 703      79.323  -1.747   3.185  1.00  0.00           H  
ATOM   2706 2HA  GLY A 703      80.080  -0.929   4.572  1.00  0.00           H  
ATOM   2707  N   LEU A 704      77.199  -1.580   5.502  1.00 22.84           N  
ATOM   2708  CA  LEU A 704      76.385  -2.372   6.417  1.00 23.44           C  
ATOM   2709  C   LEU A 704      75.480  -3.326   5.647  1.00 23.57           C  
ATOM   2710  O   LEU A 704      75.196  -3.107   4.470  1.00 23.62           O  
ATOM   2711  CB  LEU A 704      75.513  -1.464   7.295  1.00 21.26           C  
ATOM   2712  CG  LEU A 704      76.154  -0.796   8.519  1.00 21.59           C  
ATOM   2713  CD1 LEU A 704      77.353   0.040   8.103  1.00 22.94           C  
ATOM   2714  CD2 LEU A 704      75.113   0.060   9.218  1.00 20.14           C  
ATOM   2715  H   LEU A 704      76.876  -0.664   5.223  1.00  0.00           H  
ATOM   2716  HA  LEU A 704      77.033  -2.963   7.063  1.00  0.00           H  
ATOM   2717 1HB  LEU A 704      75.265  -0.696   6.564  1.00  0.00           H  
ATOM   2718 2HB  LEU A 704      74.601  -1.968   7.616  1.00  0.00           H  
ATOM   2719  HG  LEU A 704      76.452  -1.591   9.203  1.00  0.00           H  
ATOM   2720 1HD1 LEU A 704      77.795   0.506   8.984  1.00  0.00           H  
ATOM   2721 2HD1 LEU A 704      78.093  -0.599   7.622  1.00  0.00           H  
ATOM   2722 3HD1 LEU A 704      77.033   0.813   7.406  1.00  0.00           H  
ATOM   2723 1HD2 LEU A 704      75.561   0.538  10.090  1.00  0.00           H  
ATOM   2724 2HD2 LEU A 704      74.749   0.825   8.531  1.00  0.00           H  
ATOM   2725 3HD2 LEU A 704      74.280  -0.567   9.537  1.00  0.00           H  
ATOM   2726  N   SER A 705      75.037  -4.386   6.314  1.00 23.93           N  
ATOM   2727  CA  SER A 705      74.135  -5.345   5.694  1.00 25.19           C  
ATOM   2728  C   SER A 705      72.765  -4.683   5.654  1.00 26.05           C  
ATOM   2729  O   SER A 705      72.549  -3.654   6.299  1.00 25.70           O  
ATOM   2730  CB  SER A 705      74.052  -6.627   6.527  1.00 24.94           C  
ATOM   2731  OG  SER A 705      73.280  -6.414   7.703  1.00 24.62           O  
ATOM   2732  H   SER A 705      75.330  -4.532   7.270  1.00  0.00           H  
ATOM   2733  HA  SER A 705      74.503  -5.734   4.744  1.00  0.00           H  
ATOM   2734 1HB  SER A 705      73.590  -7.406   5.921  1.00  0.00           H  
ATOM   2735 2HB  SER A 705      75.061  -6.932   6.801  1.00  0.00           H  
ATOM   2736  HG  SER A 705      72.973  -5.504   7.723  1.00  0.00           H  
ATOM   2737  N   ILE A 706      71.839  -5.266   4.904  1.00 27.33           N  
ATOM   2738  CA  ILE A 706      70.493  -4.714   4.798  1.00 28.86           C  
ATOM   2739  C   ILE A 706      69.856  -4.558   6.181  1.00 29.00           C  
ATOM   2740  O   ILE A 706      69.282  -3.517   6.504  1.00 27.88           O  
ATOM   2741  CB  ILE A 706      69.582  -5.629   3.949  1.00 30.14           C  
ATOM   2742  CG1 ILE A 706      70.156  -5.780   2.536  1.00 32.12           C  
ATOM   2743  CG2 ILE A 706      68.171  -5.068   3.916  1.00 31.12           C  
ATOM   2744  CD1 ILE A 706      70.264  -4.486   1.764  1.00 33.80           C  
ATOM   2745  H   ILE A 706      72.067  -6.108   4.395  1.00  0.00           H  
ATOM   2746  HA  ILE A 706      70.520  -3.717   4.361  1.00  0.00           H  
ATOM   2747  HB  ILE A 706      69.572  -6.626   4.388  1.00  0.00           H  
ATOM   2748 1HG1 ILE A 706      71.147  -6.222   2.634  1.00  0.00           H  
ATOM   2749 2HG1 ILE A 706      69.505  -6.466   1.994  1.00  0.00           H  
ATOM   2750 1HG2 ILE A 706      67.535  -5.718   3.315  1.00  0.00           H  
ATOM   2751 2HG2 ILE A 706      67.778  -5.013   4.930  1.00  0.00           H  
ATOM   2752 3HG2 ILE A 706      68.186  -4.070   3.478  1.00  0.00           H  
ATOM   2753 1HD1 ILE A 706      70.679  -4.685   0.776  1.00  0.00           H  
ATOM   2754 2HD1 ILE A 706      69.274  -4.040   1.658  1.00  0.00           H  
ATOM   2755 3HD1 ILE A 706      70.917  -3.797   2.298  1.00  0.00           H  
ATOM   2756  N   GLU A 707      69.958  -5.606   6.990  1.00 29.03           N  
ATOM   2757  CA  GLU A 707      69.391  -5.584   8.329  1.00 30.21           C  
ATOM   2758  C   GLU A 707      70.122  -4.621   9.253  1.00 29.37           C  
ATOM   2759  O   GLU A 707      69.487  -3.903  10.025  1.00 28.91           O  
ATOM   2760  CB  GLU A 707      69.394  -6.991   8.927  1.00 33.19           C  
ATOM   2761  CG  GLU A 707      68.457  -7.944   8.200  1.00 38.26           C  
ATOM   2762  CD  GLU A 707      67.049  -7.384   8.072  1.00 40.87           C  
ATOM   2763  OE1 GLU A 707      66.425  -7.098   9.114  1.00 42.98           O  
ATOM   2764  OE2 GLU A 707      66.567  -7.226   6.927  1.00 43.07           O  
ATOM   2765  H   GLU A 707      70.438  -6.436   6.673  1.00  0.00           H  
ATOM   2766  HA  GLU A 707      68.363  -5.222   8.289  1.00  0.00           H  
ATOM   2767 1HB  GLU A 707      70.419  -7.358   8.873  1.00  0.00           H  
ATOM   2768 2HB  GLU A 707      69.097  -6.894   9.971  1.00  0.00           H  
ATOM   2769 1HG  GLU A 707      68.812  -8.231   7.211  1.00  0.00           H  
ATOM   2770 2HG  GLU A 707      68.433  -8.821   8.845  1.00  0.00           H  
ATOM   2771  N   GLU A 708      71.450  -4.605   9.182  1.00 28.27           N  
ATOM   2772  CA  GLU A 708      72.227  -3.695  10.027  1.00 27.54           C  
ATOM   2773  C   GLU A 708      71.889  -2.251   9.688  1.00 27.31           C  
ATOM   2774  O   GLU A 708      71.834  -1.384  10.565  1.00 25.81           O  
ATOM   2775  CB  GLU A 708      73.723  -3.918   9.829  1.00 26.31           C  
ATOM   2776  CG  GLU A 708      74.266  -5.123  10.561  1.00 25.83           C  
ATOM   2777  CD  GLU A 708      75.693  -5.431  10.177  1.00 25.48           C  
ATOM   2778  OE1 GLU A 708      76.336  -6.236  10.879  1.00 25.60           O  
ATOM   2779  OE2 GLU A 708      76.173  -4.873   9.168  1.00 25.99           O  
ATOM   2780  H   GLU A 708      71.936  -5.220   8.545  1.00  0.00           H  
ATOM   2781  HA  GLU A 708      71.987  -3.870  11.076  1.00  0.00           H  
ATOM   2782 1HB  GLU A 708      73.888  -4.035   8.758  1.00  0.00           H  
ATOM   2783 2HB  GLU A 708      74.229  -3.018  10.179  1.00  0.00           H  
ATOM   2784 1HG  GLU A 708      74.204  -5.036  11.645  1.00  0.00           H  
ATOM   2785 2HG  GLU A 708      73.624  -5.937  10.226  1.00  0.00           H  
ATOM   2786  N   TYR A 709      71.672  -2.002   8.403  1.00 26.63           N  
ATOM   2787  CA  TYR A 709      71.341  -0.670   7.923  1.00 27.08           C  
ATOM   2788  C   TYR A 709      70.006  -0.204   8.496  1.00 28.33           C  
ATOM   2789  O   TYR A 709      69.883   0.930   8.974  1.00 28.21           O  
ATOM   2790  CB  TYR A 709      71.275  -0.674   6.394  1.00 28.21           C  
ATOM   2791  CG  TYR A 709      70.922   0.662   5.795  1.00 27.94           C  
ATOM   2792  CD1 TYR A 709      71.847   1.707   5.772  1.00 29.38           C  
ATOM   2793  CD2 TYR A 709      69.653   0.893   5.274  1.00 29.40           C  
ATOM   2794  CE1 TYR A 709      71.508   2.957   5.253  1.00 29.70           C  
ATOM   2795  CE2 TYR A 709      69.304   2.134   4.753  1.00 29.78           C  
ATOM   2796  CZ  TYR A 709      70.232   3.162   4.752  1.00 30.55           C  
ATOM   2797  OH  TYR A 709      69.867   4.397   4.271  1.00 31.76           O  
ATOM   2798  H   TYR A 709      71.739  -2.761   7.740  1.00  0.00           H  
ATOM   2799  HA  TYR A 709      72.105   0.039   8.243  1.00  0.00           H  
ATOM   2800 1HB  TYR A 709      72.254  -0.988   6.029  1.00  0.00           H  
ATOM   2801 2HB  TYR A 709      70.526  -1.411   6.106  1.00  0.00           H  
ATOM   2802  HD1 TYR A 709      72.847   1.533   6.170  1.00  0.00           H  
ATOM   2803  HD2 TYR A 709      68.926   0.081   5.280  1.00  0.00           H  
ATOM   2804  HE1 TYR A 709      72.239   3.765   5.241  1.00  0.00           H  
ATOM   2805  HE2 TYR A 709      68.304   2.294   4.349  1.00  0.00           H  
ATOM   2806  HH  TYR A 709      68.957   4.427   3.967  1.00  0.00           H  
ATOM   2807  N   LYS A 710      69.007  -1.080   8.448  1.00 28.38           N  
ATOM   2808  CA  LYS A 710      67.683  -0.750   8.958  1.00 30.36           C  
ATOM   2809  C   LYS A 710      67.724  -0.489  10.458  1.00 29.33           C  
ATOM   2810  O   LYS A 710      67.112   0.454  10.951  1.00 30.05           O  
ATOM   2811  CB  LYS A 710      66.695  -1.884   8.666  1.00 32.22           C  
ATOM   2812  CG  LYS A 710      65.291  -1.609   9.179  1.00 35.96           C  
ATOM   2813  CD  LYS A 710      64.316  -2.727   8.829  1.00 38.68           C  
ATOM   2814  CE  LYS A 710      62.932  -2.415   9.386  1.00 40.87           C  
ATOM   2815  NZ  LYS A 710      61.941  -3.497   9.100  1.00 42.50           N  
ATOM   2816  H   LYS A 710      69.167  -1.994   8.050  1.00  0.00           H  
ATOM   2817  HA  LYS A 710      67.319   0.159   8.479  1.00  0.00           H  
ATOM   2818 1HB  LYS A 710      66.675  -2.020   7.584  1.00  0.00           H  
ATOM   2819 2HB  LYS A 710      67.092  -2.784   9.137  1.00  0.00           H  
ATOM   2820 1HG  LYS A 710      65.333  -1.502  10.264  1.00  0.00           H  
ATOM   2821 2HG  LYS A 710      64.937  -0.679   8.737  1.00  0.00           H  
ATOM   2822 1HD  LYS A 710      64.270  -2.820   7.743  1.00  0.00           H  
ATOM   2823 2HD  LYS A 710      64.687  -3.658   9.256  1.00  0.00           H  
ATOM   2824 1HE  LYS A 710      63.018  -2.286  10.464  1.00  0.00           H  
ATOM   2825 2HE  LYS A 710      62.585  -1.485   8.936  1.00  0.00           H  
ATOM   2826 1HZ  LYS A 710      61.044  -3.243   9.488  1.00  0.00           H  
ATOM   2827 2HZ  LYS A 710      61.854  -3.619   8.101  1.00  0.00           H  
ATOM   2828 3HZ  LYS A 710      62.256  -4.361   9.518  1.00  0.00           H  
ATOM   2829  N   THR A 711      68.446  -1.333  11.180  1.00 29.83           N  
ATOM   2830  CA  THR A 711      68.563  -1.189  12.626  1.00 29.80           C  
ATOM   2831  C   THR A 711      69.278   0.102  13.004  1.00 29.10           C  
ATOM   2832  O   THR A 711      68.842   0.837  13.896  1.00 27.03           O  
ATOM   2833  CB  THR A 711      69.346  -2.362  13.232  1.00 30.77           C  
ATOM   2834  OG1 THR A 711      68.635  -3.582  12.990  1.00 33.76           O  
ATOM   2835  CG2 THR A 711      69.525  -2.163  14.736  1.00 31.79           C  
ATOM   2836  H   THR A 711      68.927  -2.093  10.721  1.00  0.00           H  
ATOM   2837  HA  THR A 711      67.570  -1.155  13.075  1.00  0.00           H  
ATOM   2838  HB  THR A 711      70.324  -2.420  12.754  1.00  0.00           H  
ATOM   2839  HG1 THR A 711      67.829  -3.391  12.504  1.00  0.00           H  
ATOM   2840 1HG2 THR A 711      70.082  -3.003  15.149  1.00  0.00           H  
ATOM   2841 2HG2 THR A 711      70.073  -1.238  14.918  1.00  0.00           H  
ATOM   2842 3HG2 THR A 711      68.548  -2.106  15.213  1.00  0.00           H  
ATOM   2843  N   THR A 712      70.384   0.369  12.321  1.00 27.77           N  
ATOM   2844  CA  THR A 712      71.170   1.556  12.599  1.00 26.74           C  
ATOM   2845  C   THR A 712      70.392   2.841  12.332  1.00 26.96           C  
ATOM   2846  O   THR A 712      70.525   3.814  13.079  1.00 26.76           O  
ATOM   2847  CB  THR A 712      72.465   1.548  11.777  1.00 25.78           C  
ATOM   2848  OG1 THR A 712      73.205   0.366  12.095  1.00 24.68           O  
ATOM   2849  CG2 THR A 712      73.321   2.774  12.105  1.00 25.76           C  
ATOM   2850  H   THR A 712      70.687  -0.263  11.594  1.00  0.00           H  
ATOM   2851  HA  THR A 712      71.419   1.594  13.660  1.00  0.00           H  
ATOM   2852  HB  THR A 712      72.212   1.557  10.717  1.00  0.00           H  
ATOM   2853  HG1 THR A 712      72.722  -0.147  12.747  1.00  0.00           H  
ATOM   2854 1HG2 THR A 712      74.234   2.748  11.511  1.00  0.00           H  
ATOM   2855 2HG2 THR A 712      72.761   3.680  11.874  1.00  0.00           H  
ATOM   2856 3HG2 THR A 712      73.576   2.765  13.164  1.00  0.00           H  
ATOM   2857  N   LEU A 713      69.583   2.852  11.276  1.00 26.84           N  
ATOM   2858  CA  LEU A 713      68.795   4.038  10.967  1.00 26.65           C  
ATOM   2859  C   LEU A 713      67.779   4.285  12.069  1.00 26.02           C  
ATOM   2860  O   LEU A 713      67.478   5.433  12.397  1.00 24.95           O  
ATOM   2861  CB  LEU A 713      68.071   3.891   9.632  1.00 27.66           C  
ATOM   2862  CG  LEU A 713      68.905   4.039   8.358  1.00 28.40           C  
ATOM   2863  CD1 LEU A 713      67.972   4.009   7.160  1.00 29.49           C  
ATOM   2864  CD2 LEU A 713      69.681   5.347   8.383  1.00 28.46           C  
ATOM   2865  H   LEU A 713      69.506   2.041  10.679  1.00  0.00           H  
ATOM   2866  HA  LEU A 713      69.450   4.906  10.908  1.00  0.00           H  
ATOM   2867 1HB  LEU A 713      67.737   2.859   9.724  1.00  0.00           H  
ATOM   2868 2HB  LEU A 713      67.204   4.549   9.568  1.00  0.00           H  
ATOM   2869  HG  LEU A 713      69.633   3.227   8.351  1.00  0.00           H  
ATOM   2870 1HD1 LEU A 713      68.553   4.113   6.243  1.00  0.00           H  
ATOM   2871 2HD1 LEU A 713      67.434   3.061   7.141  1.00  0.00           H  
ATOM   2872 3HD1 LEU A 713      67.260   4.830   7.233  1.00  0.00           H  
ATOM   2873 1HD2 LEU A 713      70.270   5.437   7.470  1.00  0.00           H  
ATOM   2874 2HD2 LEU A 713      68.984   6.183   8.450  1.00  0.00           H  
ATOM   2875 3HD2 LEU A 713      70.347   5.359   9.246  1.00  0.00           H  
ATOM   2876  N   LYS A 714      67.250   3.209  12.642  1.00 26.06           N  
ATOM   2877  CA  LYS A 714      66.276   3.358  13.711  1.00 26.21           C  
ATOM   2878  C   LYS A 714      66.924   3.985  14.940  1.00 25.15           C  
ATOM   2879  O   LYS A 714      66.327   4.846  15.583  1.00 24.54           O  
ATOM   2880  CB  LYS A 714      65.664   2.012  14.101  1.00 29.06           C  
ATOM   2881  CG  LYS A 714      64.734   2.123  15.307  1.00 32.78           C  
ATOM   2882  CD  LYS A 714      63.974   0.834  15.577  1.00 35.71           C  
ATOM   2883  CE  LYS A 714      62.966   1.024  16.705  1.00 37.13           C  
ATOM   2884  NZ  LYS A 714      62.131  -0.194  16.918  1.00 39.32           N  
ATOM   2885  H   LYS A 714      67.516   2.281  12.344  1.00  0.00           H  
ATOM   2886  HA  LYS A 714      65.469   4.016  13.386  1.00  0.00           H  
ATOM   2887 1HB  LYS A 714      65.117   1.646  13.232  1.00  0.00           H  
ATOM   2888 2HB  LYS A 714      66.491   1.336  14.320  1.00  0.00           H  
ATOM   2889 1HG  LYS A 714      65.333   2.371  16.184  1.00  0.00           H  
ATOM   2890 2HG  LYS A 714      64.018   2.922  15.120  1.00  0.00           H  
ATOM   2891 1HD  LYS A 714      63.454   0.539  14.664  1.00  0.00           H  
ATOM   2892 2HD  LYS A 714      64.690   0.060  15.852  1.00  0.00           H  
ATOM   2893 1HE  LYS A 714      63.514   1.253  17.618  1.00  0.00           H  
ATOM   2894 2HE  LYS A 714      62.322   1.865  16.449  1.00  0.00           H  
ATOM   2895 1HZ  LYS A 714      61.478  -0.027  17.671  1.00  0.00           H  
ATOM   2896 2HZ  LYS A 714      61.622  -0.406  16.071  1.00  0.00           H  
ATOM   2897 3HZ  LYS A 714      62.728  -0.973  17.156  1.00  0.00           H  
ATOM   2898  N   ILE A 715      68.141   3.557  15.265  1.00 23.05           N  
ATOM   2899  CA  ILE A 715      68.839   4.102  16.428  1.00 23.01           C  
ATOM   2900  C   ILE A 715      69.216   5.564  16.204  1.00 22.45           C  
ATOM   2901  O   ILE A 715      69.125   6.385  17.124  1.00 22.11           O  
ATOM   2902  CB  ILE A 715      70.110   3.287  16.752  1.00 22.85           C  
ATOM   2903  CG1 ILE A 715      69.729   1.830  17.051  1.00 24.94           C  
ATOM   2904  CG2 ILE A 715      70.813   3.868  17.966  1.00 23.98           C  
ATOM   2905  CD1 ILE A 715      70.926   0.922  17.235  1.00 25.11           C  
ATOM   2906  H   ILE A 715      68.594   2.848  14.707  1.00  0.00           H  
ATOM   2907  HA  ILE A 715      68.183   4.116  17.298  1.00  0.00           H  
ATOM   2908  HB  ILE A 715      70.780   3.317  15.893  1.00  0.00           H  
ATOM   2909 1HG1 ILE A 715      69.126   1.832  17.959  1.00  0.00           H  
ATOM   2910 2HG1 ILE A 715      69.125   1.475  16.216  1.00  0.00           H  
ATOM   2911 1HG2 ILE A 715      71.707   3.284  18.183  1.00  0.00           H  
ATOM   2912 2HG2 ILE A 715      71.095   4.900  17.763  1.00  0.00           H  
ATOM   2913 3HG2 ILE A 715      70.142   3.837  18.825  1.00  0.00           H  
ATOM   2914 1HD1 ILE A 715      70.586  -0.093  17.443  1.00  0.00           H  
ATOM   2915 2HD1 ILE A 715      71.528   0.923  16.325  1.00  0.00           H  
ATOM   2916 3HD1 ILE A 715      71.529   1.278  18.069  1.00  0.00           H  
ATOM   2917  N   ILE A 716      69.642   5.889  14.987  1.00 20.36           N  
ATOM   2918  CA  ILE A 716      70.018   7.264  14.669  1.00 20.41           C  
ATOM   2919  C   ILE A 716      68.810   8.170  14.832  1.00 20.53           C  
ATOM   2920  O   ILE A 716      68.904   9.239  15.434  1.00 18.44           O  
ATOM   2921  CB  ILE A 716      70.551   7.375  13.233  1.00 20.90           C  
ATOM   2922  CG1 ILE A 716      71.916   6.691  13.145  1.00 19.47           C  
ATOM   2923  CG2 ILE A 716      70.661   8.836  12.811  1.00 19.82           C  
ATOM   2924  CD1 ILE A 716      72.431   6.555  11.724  1.00 19.90           C  
ATOM   2925  H   ILE A 716      69.709   5.182  14.269  1.00  0.00           H  
ATOM   2926  HA  ILE A 716      70.770   7.628  15.368  1.00  0.00           H  
ATOM   2927  HB  ILE A 716      69.870   6.854  12.560  1.00  0.00           H  
ATOM   2928 1HG1 ILE A 716      72.615   7.284  13.734  1.00  0.00           H  
ATOM   2929 2HG1 ILE A 716      71.812   5.703  13.594  1.00  0.00           H  
ATOM   2930 1HG2 ILE A 716      71.041   8.893  11.791  1.00  0.00           H  
ATOM   2931 2HG2 ILE A 716      69.678   9.303  12.858  1.00  0.00           H  
ATOM   2932 3HG2 ILE A 716      71.344   9.358  13.482  1.00  0.00           H  
ATOM   2933 1HD1 ILE A 716      73.403   6.061  11.734  1.00  0.00           H  
ATOM   2934 2HD1 ILE A 716      71.729   5.962  11.137  1.00  0.00           H  
ATOM   2935 3HD1 ILE A 716      72.533   7.543  11.277  1.00  0.00           H  
ATOM   2936  N   LYS A 717      67.671   7.736  14.297  1.00 20.18           N  
ATOM   2937  CA  LYS A 717      66.442   8.519  14.395  1.00 21.26           C  
ATOM   2938  C   LYS A 717      66.056   8.771  15.855  1.00 20.66           C  
ATOM   2939  O   LYS A 717      65.708   9.890  16.232  1.00 20.80           O  
ATOM   2940  CB  LYS A 717      65.299   7.796  13.671  1.00 22.11           C  
ATOM   2941  CG  LYS A 717      63.996   8.579  13.660  1.00 25.26           C  
ATOM   2942  CD  LYS A 717      62.946   7.891  12.802  1.00 26.79           C  
ATOM   2943  CE  LYS A 717      61.654   8.688  12.784  1.00 30.03           C  
ATOM   2944  NZ  LYS A 717      60.603   7.977  12.009  1.00 32.14           N  
ATOM   2945  H   LYS A 717      67.652   6.849  13.814  1.00  0.00           H  
ATOM   2946  HA  LYS A 717      66.589   9.496  13.933  1.00  0.00           H  
ATOM   2947 1HB  LYS A 717      65.632   7.616  12.648  1.00  0.00           H  
ATOM   2948 2HB  LYS A 717      65.153   6.842  14.177  1.00  0.00           H  
ATOM   2949 1HG  LYS A 717      63.633   8.661  14.685  1.00  0.00           H  
ATOM   2950 2HG  LYS A 717      64.194   9.575  13.265  1.00  0.00           H  
ATOM   2951 1HD  LYS A 717      63.334   7.796  11.787  1.00  0.00           H  
ATOM   2952 2HD  LYS A 717      62.758   6.899  13.212  1.00  0.00           H  
ATOM   2953 1HE  LYS A 717      61.326   8.830  13.813  1.00  0.00           H  
ATOM   2954 2HE  LYS A 717      61.858   9.658  12.331  1.00  0.00           H  
ATOM   2955 1HZ  LYS A 717      59.755   8.525  12.011  1.00  0.00           H  
ATOM   2956 2HZ  LYS A 717      60.917   7.845  11.058  1.00  0.00           H  
ATOM   2957 3HZ  LYS A 717      60.423   7.078  12.432  1.00  0.00           H  
ATOM   2958  N   GLN A 718      66.124   7.731  16.676  1.00 21.63           N  
ATOM   2959  CA  GLN A 718      65.774   7.855  18.088  1.00 21.68           C  
ATOM   2960  C   GLN A 718      66.750   8.770  18.818  1.00 21.58           C  
ATOM   2961  O   GLN A 718      66.356   9.542  19.688  1.00 20.63           O  
ATOM   2962  CB  GLN A 718      65.749   6.473  18.745  1.00 22.96           C  
ATOM   2963  CG  GLN A 718      64.674   5.557  18.154  1.00 27.33           C  
ATOM   2964  CD  GLN A 718      64.786   4.123  18.626  1.00 30.39           C  
ATOM   2965  OE1 GLN A 718      65.884   3.571  18.716  1.00 32.67           O  
ATOM   2966  NE2 GLN A 718      63.642   3.501  18.911  1.00 32.32           N  
ATOM   2967  H   GLN A 718      66.423   6.834  16.320  1.00  0.00           H  
ATOM   2968  HA  GLN A 718      64.793   8.320  18.181  1.00  0.00           H  
ATOM   2969 1HB  GLN A 718      66.739   6.040  18.605  1.00  0.00           H  
ATOM   2970 2HB  GLN A 718      65.570   6.633  19.808  1.00  0.00           H  
ATOM   2971 1HG  GLN A 718      63.615   5.815  18.151  1.00  0.00           H  
ATOM   2972 2HG  GLN A 718      65.063   5.613  17.136  1.00  0.00           H  
ATOM   2973 1HE2 GLN A 718      63.654   2.551  19.227  1.00  0.00           H  
ATOM   2974 2HE2 GLN A 718      62.772   3.983  18.810  1.00  0.00           H  
ATOM   2975  N   ALA A 719      68.024   8.684  18.448  1.00 20.38           N  
ATOM   2976  CA  ALA A 719      69.058   9.507  19.060  1.00 19.96           C  
ATOM   2977  C   ALA A 719      68.841  10.983  18.723  1.00 19.67           C  
ATOM   2978  O   ALA A 719      68.995  11.852  19.586  1.00 19.17           O  
ATOM   2979  CB  ALA A 719      70.440   9.054  18.574  1.00 19.32           C  
ATOM   2980  H   ALA A 719      68.281   8.030  17.723  1.00  0.00           H  
ATOM   2981  HA  ALA A 719      69.008   9.384  20.142  1.00  0.00           H  
ATOM   2982 1HB  ALA A 719      71.208   9.674  19.036  1.00  0.00           H  
ATOM   2983 2HB  ALA A 719      70.600   8.012  18.851  1.00  0.00           H  
ATOM   2984 3HB  ALA A 719      70.496   9.155  17.491  1.00  0.00           H  
ATOM   2985  N   ILE A 720      68.501  11.268  17.469  1.00 18.78           N  
ATOM   2986  CA  ILE A 720      68.265  12.645  17.064  1.00 19.93           C  
ATOM   2987  C   ILE A 720      67.010  13.184  17.743  1.00 20.64           C  
ATOM   2988  O   ILE A 720      67.010  14.296  18.268  1.00 20.02           O  
ATOM   2989  CB  ILE A 720      68.136  12.769  15.524  1.00 20.03           C  
ATOM   2990  CG1 ILE A 720      69.506  12.544  14.879  1.00 19.73           C  
ATOM   2991  CG2 ILE A 720      67.594  14.149  15.141  1.00 20.43           C  
ATOM   2992  CD1 ILE A 720      69.507  12.574  13.350  1.00 21.25           C  
ATOM   2993  H   ILE A 720      68.403  10.531  16.786  1.00  0.00           H  
ATOM   2994  HA  ILE A 720      69.069  13.291  17.414  1.00  0.00           H  
ATOM   2995  HB  ILE A 720      67.457  11.998  15.161  1.00  0.00           H  
ATOM   2996 1HG1 ILE A 720      70.171  13.323  15.250  1.00  0.00           H  
ATOM   2997 2HG1 ILE A 720      69.866  11.571  15.215  1.00  0.00           H  
ATOM   2998 1HG2 ILE A 720      67.510  14.219  14.057  1.00  0.00           H  
ATOM   2999 2HG2 ILE A 720      66.612  14.292  15.590  1.00  0.00           H  
ATOM   3000 3HG2 ILE A 720      68.274  14.921  15.503  1.00  0.00           H  
ATOM   3001 1HD1 ILE A 720      70.520  12.405  12.983  1.00  0.00           H  
ATOM   3002 2HD1 ILE A 720      68.849  11.792  12.969  1.00  0.00           H  
ATOM   3003 3HD1 ILE A 720      69.155  13.545  13.004  1.00  0.00           H  
ATOM   3004  N   LEU A 721      65.938  12.400  17.748  1.00 21.73           N  
ATOM   3005  CA  LEU A 721      64.706  12.856  18.391  1.00 23.08           C  
ATOM   3006  C   LEU A 721      64.932  13.146  19.872  1.00 23.50           C  
ATOM   3007  O   LEU A 721      64.350  14.084  20.432  1.00 23.02           O  
ATOM   3008  CB  LEU A 721      63.604  11.809  18.234  1.00 26.35           C  
ATOM   3009  CG  LEU A 721      63.172  11.540  16.793  1.00 28.25           C  
ATOM   3010  CD1 LEU A 721      62.055  10.505  16.771  1.00 30.56           C  
ATOM   3011  CD2 LEU A 721      62.715  12.834  16.151  1.00 30.86           C  
ATOM   3012  H   LEU A 721      65.958  11.489  17.313  1.00  0.00           H  
ATOM   3013  HA  LEU A 721      64.376  13.786  17.929  1.00  0.00           H  
ATOM   3014 1HB  LEU A 721      64.124  10.942  18.638  1.00  0.00           H  
ATOM   3015 2HB  LEU A 721      62.739  12.036  18.857  1.00  0.00           H  
ATOM   3016  HG  LEU A 721      64.051  11.191  16.251  1.00  0.00           H  
ATOM   3017 1HD1 LEU A 721      61.752  10.318  15.741  1.00  0.00           H  
ATOM   3018 2HD1 LEU A 721      62.410   9.576  17.218  1.00  0.00           H  
ATOM   3019 3HD1 LEU A 721      61.202  10.878  17.337  1.00  0.00           H  
ATOM   3020 1HD2 LEU A 721      62.408  12.641  15.123  1.00  0.00           H  
ATOM   3021 2HD2 LEU A 721      61.873  13.241  16.711  1.00  0.00           H  
ATOM   3022 3HD2 LEU A 721      63.535  13.552  16.155  1.00  0.00           H  
ATOM   3023  N   ALA A 722      65.793  12.354  20.504  1.00 22.39           N  
ATOM   3024  CA  ALA A 722      66.077  12.526  21.925  1.00 21.88           C  
ATOM   3025  C   ALA A 722      66.658  13.893  22.272  1.00 22.00           C  
ATOM   3026  O   ALA A 722      66.541  14.340  23.415  1.00 20.10           O  
ATOM   3027  CB  ALA A 722      67.023  11.421  22.407  1.00 21.98           C  
ATOM   3028  H   ALA A 722      66.261  11.618  19.994  1.00  0.00           H  
ATOM   3029  HA  ALA A 722      65.141  12.454  22.480  1.00  0.00           H  
ATOM   3030 1HB  ALA A 722      67.229  11.558  23.469  1.00  0.00           H  
ATOM   3031 2HB  ALA A 722      66.557  10.448  22.250  1.00  0.00           H  
ATOM   3032 3HB  ALA A 722      67.956  11.471  21.848  1.00  0.00           H  
ATOM   3033  N   THR A 723      67.279  14.563  21.302  1.00  0.00           N  
ATOM   3034  CA  THR A 723      67.877  15.863  21.589  1.00  0.00           C  
ATOM   3035  C   THR A 723      66.857  16.979  21.796  1.00  0.00           C  
ATOM   3036  O   THR A 723      67.222  18.083  22.182  1.00  0.00           O  
ATOM   3037  CB  THR A 723      68.836  16.284  20.460  1.00  0.00           C  
ATOM   3038  OG1 THR A 723      68.100  16.449  19.241  1.00  0.00           O  
ATOM   3039  CG2 THR A 723      69.915  15.231  20.257  1.00  0.00           C  
ATOM   3040  H   THR A 723      67.344  14.187  20.367  1.00  0.00           H  
ATOM   3041  HA  THR A 723      68.399  15.826  22.545  1.00  0.00           H  
ATOM   3042  HB  THR A 723      69.301  17.233  20.725  1.00  0.00           H  
ATOM   3043  HG1 THR A 723      67.463  15.736  19.154  1.00  0.00           H  
ATOM   3044 1HG2 THR A 723      70.583  15.547  19.456  1.00  0.00           H  
ATOM   3045 2HG2 THR A 723      70.484  15.112  21.179  1.00  0.00           H  
ATOM   3046 3HG2 THR A 723      69.452  14.282  19.991  1.00  0.00           H  
ATOM   3047  N   ASP A 724      65.585  16.690  21.526  1.00  0.00           N  
ATOM   3048  CA  ASP A 724      64.503  17.661  21.706  1.00  0.00           C  
ATOM   3049  C   ASP A 724      64.242  17.654  23.212  1.00  0.00           C  
ATOM   3050  O   ASP A 724      63.949  16.603  23.776  1.00  0.00           O  
ATOM   3051  CB  ASP A 724      63.243  17.187  20.970  1.00  0.00           C  
ATOM   3052  CG  ASP A 724      62.074  18.151  21.106  1.00  0.00           C  
ATOM   3053  OD1 ASP A 724      61.798  18.625  22.227  1.00  0.00           O  
ATOM   3054  OD2 ASP A 724      61.418  18.422  20.078  1.00  0.00           O  
ATOM   3055  H   ASP A 724      65.364  15.765  21.185  1.00  0.00           H  
ATOM   3056  HA  ASP A 724      64.805  18.628  21.302  1.00  0.00           H  
ATOM   3057 1HB  ASP A 724      63.417  16.950  19.920  1.00  0.00           H  
ATOM   3058 2HB  ASP A 724      63.034  16.269  21.520  1.00  0.00           H  
ATOM   3059  N   LEU A 725      64.347  18.940  23.870  1.00  0.00           N  
ATOM   3060  CA  LEU A 725      64.234  18.951  25.330  1.00  0.00           C  
ATOM   3061  C   LEU A 725      62.909  18.398  25.844  1.00  0.00           C  
ATOM   3062  O   LEU A 725      62.836  17.899  26.966  1.00  0.00           O  
ATOM   3063  CB  LEU A 725      64.434  20.380  25.850  1.00  0.00           C  
ATOM   3064  CG  LEU A 725      65.867  20.919  25.746  1.00  0.00           C  
ATOM   3065  CD1 LEU A 725      65.900  22.391  26.131  1.00  0.00           C  
ATOM   3066  CD2 LEU A 725      66.783  20.104  26.647  1.00  0.00           C  
ATOM   3067  H   LEU A 725      64.415  19.818  23.376  1.00  0.00           H  
ATOM   3068  HA  LEU A 725      64.993  18.298  25.760  1.00  0.00           H  
ATOM   3069 1HB  LEU A 725      63.783  20.913  25.159  1.00  0.00           H  
ATOM   3070 2HB  LEU A 725      64.057  20.496  26.867  1.00  0.00           H  
ATOM   3071  HG  LEU A 725      66.194  20.771  24.716  1.00  0.00           H  
ATOM   3072 1HD1 LEU A 725      66.922  22.765  26.054  1.00  0.00           H  
ATOM   3073 2HD1 LEU A 725      65.256  22.958  25.459  1.00  0.00           H  
ATOM   3074 3HD1 LEU A 725      65.549  22.507  27.156  1.00  0.00           H  
ATOM   3075 1HD2 LEU A 725      67.801  20.487  26.571  1.00  0.00           H  
ATOM   3076 2HD2 LEU A 725      66.442  20.181  27.679  1.00  0.00           H  
ATOM   3077 3HD2 LEU A 725      66.765  19.060  26.336  1.00  0.00           H  
ATOM   3078  N   ALA A 726      61.869  18.484  25.019  1.00 31.78           N  
ATOM   3079  CA  ALA A 726      60.567  17.903  25.344  1.00 32.37           C  
ATOM   3080  C   ALA A 726      60.654  16.419  25.645  1.00 32.54           C  
ATOM   3081  O   ALA A 726      60.141  15.956  26.664  1.00 33.65           O  
ATOM   3082  CB  ALA A 726      59.591  18.136  24.194  1.00 33.54           C  
ATOM   3083  H   ALA A 726      61.987  18.967  24.140  1.00  0.00           H  
ATOM   3084  HA  ALA A 726      60.180  18.391  26.238  1.00  0.00           H  
ATOM   3085 1HB  ALA A 726      58.624  17.700  24.446  1.00  0.00           H  
ATOM   3086 2HB  ALA A 726      59.473  19.207  24.028  1.00  0.00           H  
ATOM   3087 3HB  ALA A 726      59.975  17.668  23.290  1.00  0.00           H  
ATOM   3088  N   LEU A 727      61.299  15.677  24.751  1.00 31.55           N  
ATOM   3089  CA  LEU A 727      61.445  14.244  24.920  1.00 31.78           C  
ATOM   3090  C   LEU A 727      62.343  13.938  26.118  1.00 31.02           C  
ATOM   3091  O   LEU A 727      62.148  12.935  26.809  1.00 31.79           O  
ATOM   3092  CB  LEU A 727      62.014  13.624  23.642  1.00 33.68           C  
ATOM   3093  CG  LEU A 727      61.837  12.113  23.450  1.00 35.80           C  
ATOM   3094  CD1 LEU A 727      62.000  11.769  21.979  1.00 36.30           C  
ATOM   3095  CD2 LEU A 727      62.840  11.350  24.297  1.00 36.82           C  
ATOM   3096  H   LEU A 727      61.697  16.119  23.935  1.00  0.00           H  
ATOM   3097  HA  LEU A 727      60.473  13.800  25.130  1.00  0.00           H  
ATOM   3098 1HB  LEU A 727      61.411  14.152  22.905  1.00  0.00           H  
ATOM   3099 2HB  LEU A 727      63.064  13.880  23.501  1.00  0.00           H  
ATOM   3100  HG  LEU A 727      60.842  11.855  23.812  1.00  0.00           H  
ATOM   3101 1HD1 LEU A 727      61.875  10.695  21.841  1.00  0.00           H  
ATOM   3102 2HD1 LEU A 727      61.247  12.299  21.396  1.00  0.00           H  
ATOM   3103 3HD1 LEU A 727      62.994  12.064  21.644  1.00  0.00           H  
ATOM   3104 1HD2 LEU A 727      62.700  10.279  24.149  1.00  0.00           H  
ATOM   3105 2HD2 LEU A 727      63.852  11.628  24.002  1.00  0.00           H  
ATOM   3106 3HD2 LEU A 727      62.689  11.594  25.349  1.00  0.00           H  
ATOM   3107  N   TYR A 728      63.330  14.796  26.361  1.00  0.00           N  
ATOM   3108  CA  TYR A 728      64.223  14.596  27.497  1.00  0.00           C  
ATOM   3109  C   TYR A 728      63.421  14.730  28.790  1.00  0.00           C  
ATOM   3110  O   TYR A 728      63.459  13.861  29.655  1.00  0.00           O  
ATOM   3111  CB  TYR A 728      65.378  15.599  27.471  1.00  0.00           C  
ATOM   3112  CG  TYR A 728      66.084  15.755  28.800  1.00  0.00           C  
ATOM   3113  CD1 TYR A 728      66.941  14.771  29.271  1.00  0.00           C  
ATOM   3114  CD2 TYR A 728      65.894  16.887  29.578  1.00  0.00           C  
ATOM   3115  CE1 TYR A 728      67.588  14.908  30.484  1.00  0.00           C  
ATOM   3116  CE2 TYR A 728      66.536  17.035  30.792  1.00  0.00           C  
ATOM   3117  CZ  TYR A 728      67.383  16.043  31.242  1.00  0.00           C  
ATOM   3118  OH  TYR A 728      68.026  16.186  32.450  1.00  0.00           O  
ATOM   3119  H   TYR A 728      63.471  15.595  25.760  1.00  0.00           H  
ATOM   3120  HA  TYR A 728      64.663  13.599  27.451  1.00  0.00           H  
ATOM   3121 1HB  TYR A 728      66.090  15.253  26.720  1.00  0.00           H  
ATOM   3122 2HB  TYR A 728      64.964  16.559  27.165  1.00  0.00           H  
ATOM   3123  HD1 TYR A 728      67.098  13.877  28.667  1.00  0.00           H  
ATOM   3124  HD2 TYR A 728      65.223  17.667  29.217  1.00  0.00           H  
ATOM   3125  HE1 TYR A 728      68.258  14.126  30.842  1.00  0.00           H  
ATOM   3126  HE2 TYR A 728      66.372  17.932  31.389  1.00  0.00           H  
ATOM   3127  HH  TYR A 728      68.206  17.102  32.673  1.00  0.00           H  
ATOM   3128  N   ILE A 729      62.692  15.831  28.913  1.00 29.48           N  
ATOM   3129  CA  ILE A 729      61.898  16.089  30.110  1.00 31.02           C  
ATOM   3130  C   ILE A 729      60.871  14.983  30.348  1.00 31.67           C  
ATOM   3131  O   ILE A 729      60.602  14.591  31.486  1.00 32.00           O  
ATOM   3132  CB  ILE A 729      61.202  17.460  29.991  1.00 31.65           C  
ATOM   3133  CG1 ILE A 729      62.268  18.559  29.991  1.00 29.89           C  
ATOM   3134  CG2 ILE A 729      60.207  17.660  31.131  1.00 32.47           C  
ATOM   3135  CD1 ILE A 729      61.736  19.954  29.771  1.00 31.87           C  
ATOM   3136  H   ILE A 729      62.685  16.507  28.163  1.00  0.00           H  
ATOM   3137  HA  ILE A 729      62.525  16.059  31.000  1.00  0.00           H  
ATOM   3138  HB  ILE A 729      60.675  17.510  29.038  1.00  0.00           H  
ATOM   3139 1HG1 ILE A 729      62.775  18.520  30.955  1.00  0.00           H  
ATOM   3140 2HG1 ILE A 729      62.978  18.321  29.199  1.00  0.00           H  
ATOM   3141 1HG2 ILE A 729      59.727  18.633  31.029  1.00  0.00           H  
ATOM   3142 2HG2 ILE A 729      59.450  16.877  31.095  1.00  0.00           H  
ATOM   3143 3HG2 ILE A 729      60.732  17.613  32.085  1.00  0.00           H  
ATOM   3144 1HD1 ILE A 729      62.562  20.666  29.786  1.00  0.00           H  
ATOM   3145 2HD1 ILE A 729      61.232  20.004  28.805  1.00  0.00           H  
ATOM   3146 3HD1 ILE A 729      61.029  20.203  30.561  1.00  0.00           H  
ATOM   3147  N   LYS A 730      60.326  14.460  29.259  1.00 33.14           N  
ATOM   3148  CA  LYS A 730      59.328  13.404  29.312  1.00 34.36           C  
ATOM   3149  C   LYS A 730      59.858  12.054  29.791  1.00 34.20           C  
ATOM   3150  O   LYS A 730      59.201  11.371  30.576  1.00 33.66           O  
ATOM   3151  CB  LYS A 730      58.702  13.243  27.923  1.00 36.52           C  
ATOM   3152  CG  LYS A 730      57.914  11.963  27.704  1.00 39.30           C  
ATOM   3153  CD  LYS A 730      57.505  11.862  26.243  1.00 42.42           C  
ATOM   3154  CE  LYS A 730      56.973  10.489  25.888  1.00 43.84           C  
ATOM   3155  NZ  LYS A 730      56.604  10.431  24.446  1.00 45.37           N  
ATOM   3156  H   LYS A 730      60.620  14.814  28.360  1.00  0.00           H  
ATOM   3157  HA  LYS A 730      58.551  13.666  30.031  1.00  0.00           H  
ATOM   3158 1HB  LYS A 730      58.039  14.095  27.771  1.00  0.00           H  
ATOM   3159 2HB  LYS A 730      59.516  13.283  27.199  1.00  0.00           H  
ATOM   3160 1HG  LYS A 730      58.544  11.117  27.982  1.00  0.00           H  
ATOM   3161 2HG  LYS A 730      57.033  11.985  28.344  1.00  0.00           H  
ATOM   3162 1HD  LYS A 730      56.731  12.605  26.047  1.00  0.00           H  
ATOM   3163 2HD  LYS A 730      58.376  12.075  25.623  1.00  0.00           H  
ATOM   3164 1HE  LYS A 730      57.747   9.755  26.108  1.00  0.00           H  
ATOM   3165 2HE  LYS A 730      56.099  10.291  26.508  1.00  0.00           H  
ATOM   3166 1HZ  LYS A 730      56.251   9.510  24.226  1.00  0.00           H  
ATOM   3167 2HZ  LYS A 730      55.891  11.120  24.252  1.00  0.00           H  
ATOM   3168 3HZ  LYS A 730      57.420  10.623  23.882  1.00  0.00           H  
ATOM   3169  N   ARG A 731      61.049  11.674  29.338  1.00 33.34           N  
ATOM   3170  CA  ARG A 731      61.599  10.374  29.707  1.00 32.29           C  
ATOM   3171  C   ARG A 731      62.632  10.317  30.831  1.00 30.30           C  
ATOM   3172  O   ARG A 731      62.936   9.234  31.331  1.00 29.33           O  
ATOM   3173  CB  ARG A 731      62.194   9.707  28.464  1.00 34.24           C  
ATOM   3174  CG  ARG A 731      61.207   9.484  27.333  1.00 37.77           C  
ATOM   3175  CD  ARG A 731      61.866   8.722  26.198  1.00 40.16           C  
ATOM   3176  NE  ARG A 731      62.319   7.407  26.642  1.00 43.30           N  
ATOM   3177  CZ  ARG A 731      61.506   6.404  26.958  1.00 44.17           C  
ATOM   3178  NH1 ARG A 731      60.191   6.560  26.868  1.00 46.79           N  
ATOM   3179  NH2 ARG A 731      62.005   5.254  27.385  1.00 44.46           N  
ATOM   3180  H   ARG A 731      61.584  12.281  28.734  1.00  0.00           H  
ATOM   3181  HA  ARG A 731      60.800   9.723  30.062  1.00  0.00           H  
ATOM   3182 1HB  ARG A 731      63.004  10.347  28.117  1.00  0.00           H  
ATOM   3183 2HB  ARG A 731      62.601   8.747  28.782  1.00  0.00           H  
ATOM   3184 1HG  ARG A 731      60.360   8.917  27.719  1.00  0.00           H  
ATOM   3185 2HG  ARG A 731      60.862  10.456  26.978  1.00  0.00           H  
ATOM   3186 1HD  ARG A 731      61.146   8.598  25.390  1.00  0.00           H  
ATOM   3187 2HD  ARG A 731      62.721   9.293  25.838  1.00  0.00           H  
ATOM   3188  HE  ARG A 731      63.260   7.060  26.775  1.00  0.00           H  
ATOM   3189 1HH1 ARG A 731      59.810   7.443  26.558  1.00  0.00           H  
ATOM   3190 2HH1 ARG A 731      59.577   5.795  27.109  1.00  0.00           H  
ATOM   3191 1HH2 ARG A 731      63.006   5.142  27.470  1.00  0.00           H  
ATOM   3192 2HH2 ARG A 731      61.384   4.496  27.624  1.00  0.00           H  
ATOM   3193  N   ARG A 732      63.161  11.462  31.246  1.00 28.97           N  
ATOM   3194  CA  ARG A 732      64.189  11.463  32.283  1.00 28.02           C  
ATOM   3195  C   ARG A 732      63.774  10.897  33.633  1.00 27.18           C  
ATOM   3196  O   ARG A 732      64.581  10.269  34.309  1.00 26.71           O  
ATOM   3197  CB  ARG A 732      64.756  12.871  32.478  1.00 26.91           C  
ATOM   3198  CG  ARG A 732      63.802  13.869  33.092  1.00 27.04           C  
ATOM   3199  CD  ARG A 732      64.511  15.197  33.262  1.00 28.82           C  
ATOM   3200  NE  ARG A 732      63.702  16.182  33.971  1.00 30.19           N  
ATOM   3201  CZ  ARG A 732      64.167  17.360  34.373  1.00 31.06           C  
ATOM   3202  NH1 ARG A 732      65.430  17.686  34.134  1.00 31.32           N  
ATOM   3203  NH2 ARG A 732      63.377  18.211  35.013  1.00 30.85           N  
ATOM   3204  H   ARG A 732      62.860  12.341  30.851  1.00  0.00           H  
ATOM   3205  HA  ARG A 732      65.028  10.839  31.972  1.00  0.00           H  
ATOM   3206 1HB  ARG A 732      65.632  12.775  33.117  1.00  0.00           H  
ATOM   3207 2HB  ARG A 732      65.061  13.229  31.495  1.00  0.00           H  
ATOM   3208 1HG  ARG A 732      62.941  13.977  32.432  1.00  0.00           H  
ATOM   3209 2HG  ARG A 732      63.473  13.484  34.058  1.00  0.00           H  
ATOM   3210 1HD  ARG A 732      65.429  15.038  33.826  1.00  0.00           H  
ATOM   3211 2HD  ARG A 732      64.754  15.597  32.278  1.00  0.00           H  
ATOM   3212  HE  ARG A 732      62.731  16.137  34.252  1.00  0.00           H  
ATOM   3213 1HH1 ARG A 732      66.033  17.038  33.647  1.00  0.00           H  
ATOM   3214 2HH1 ARG A 732      65.784  18.581  34.440  1.00  0.00           H  
ATOM   3215 1HH2 ARG A 732      62.415  17.962  35.196  1.00  0.00           H  
ATOM   3216 2HH2 ARG A 732      63.740  19.103  35.315  1.00  0.00           H  
ATOM   3217  N   GLY A 733      62.524  11.115  34.031  1.00 27.21           N  
ATOM   3218  CA  GLY A 733      62.073  10.603  35.314  1.00 26.60           C  
ATOM   3219  C   GLY A 733      62.317   9.111  35.472  1.00 26.70           C  
ATOM   3220  O   GLY A 733      62.776   8.648  36.521  1.00 27.24           O  
ATOM   3221  H   GLY A 733      61.878  11.634  33.454  1.00  0.00           H  
ATOM   3222 1HA  GLY A 733      62.606  11.121  36.112  1.00  0.00           H  
ATOM   3223 2HA  GLY A 733      61.004  10.786  35.414  1.00  0.00           H  
ATOM   3224  N   GLU A 734      62.009   8.355  34.425  1.00 26.18           N  
ATOM   3225  CA  GLU A 734      62.191   6.909  34.441  1.00 26.84           C  
ATOM   3226  C   GLU A 734      63.655   6.544  34.659  1.00 25.58           C  
ATOM   3227  O   GLU A 734      63.978   5.639  35.436  1.00 24.85           O  
ATOM   3228  CB  GLU A 734      61.703   6.309  33.122  1.00 28.33           C  
ATOM   3229  CG  GLU A 734      61.910   4.803  33.013  1.00 31.61           C  
ATOM   3230  CD  GLU A 734      61.374   4.235  31.713  1.00 33.06           C  
ATOM   3231  OE1 GLU A 734      60.832   5.015  30.902  1.00 33.92           O  
ATOM   3232  OE2 GLU A 734      61.494   3.009  31.505  1.00 34.93           O  
ATOM   3233  H   GLU A 734      61.638   8.795  33.595  1.00  0.00           H  
ATOM   3234  HA  GLU A 734      61.619   6.473  35.261  1.00  0.00           H  
ATOM   3235 1HB  GLU A 734      60.641   6.539  33.041  1.00  0.00           H  
ATOM   3236 2HB  GLU A 734      62.246   6.813  32.322  1.00  0.00           H  
ATOM   3237 1HG  GLU A 734      62.951   4.499  33.124  1.00  0.00           H  
ATOM   3238 2HG  GLU A 734      61.326   4.404  33.841  1.00  0.00           H  
ATOM   3239  N   PHE A 735      64.538   7.254  33.967  1.00 24.57           N  
ATOM   3240  CA  PHE A 735      65.970   7.012  34.080  1.00 24.20           C  
ATOM   3241  C   PHE A 735      66.468   7.323  35.492  1.00 24.96           C  
ATOM   3242  O   PHE A 735      67.178   6.522  36.105  1.00 23.74           O  
ATOM   3243  CB  PHE A 735      66.722   7.869  33.050  1.00 24.32           C  
ATOM   3244  CG  PHE A 735      68.208   7.632  33.022  1.00 24.97           C  
ATOM   3245  CD1 PHE A 735      68.722   6.384  32.688  1.00 26.12           C  
ATOM   3246  CD2 PHE A 735      69.094   8.657  33.329  1.00 24.22           C  
ATOM   3247  CE1 PHE A 735      70.105   6.159  32.661  1.00 26.15           C  
ATOM   3248  CE2 PHE A 735      70.477   8.446  33.305  1.00 25.30           C  
ATOM   3249  CZ  PHE A 735      70.982   7.196  32.972  1.00 25.84           C  
ATOM   3250  H   PHE A 735      64.209   7.980  33.347  1.00  0.00           H  
ATOM   3251  HA  PHE A 735      66.184   5.959  33.890  1.00  0.00           H  
ATOM   3252 1HB  PHE A 735      66.356   7.657  32.046  1.00  0.00           H  
ATOM   3253 2HB  PHE A 735      66.582   8.927  33.270  1.00  0.00           H  
ATOM   3254  HD1 PHE A 735      68.035   5.573  32.444  1.00  0.00           H  
ATOM   3255  HD2 PHE A 735      68.697   9.638  33.591  1.00  0.00           H  
ATOM   3256  HE1 PHE A 735      70.491   5.175  32.397  1.00  0.00           H  
ATOM   3257  HE2 PHE A 735      71.158   9.261  33.548  1.00  0.00           H  
ATOM   3258  HZ  PHE A 735      72.057   7.025  32.955  1.00  0.00           H  
ATOM   3259  N   PHE A 736      66.085   8.486  36.014  1.00 24.96           N  
ATOM   3260  CA  PHE A 736      66.509   8.885  37.349  1.00 25.87           C  
ATOM   3261  C   PHE A 736      66.033   7.884  38.403  1.00 27.09           C  
ATOM   3262  O   PHE A 736      66.761   7.577  39.350  1.00 26.45           O  
ATOM   3263  CB  PHE A 736      65.975  10.289  37.671  1.00 26.22           C  
ATOM   3264  CG  PHE A 736      66.518  11.373  36.772  1.00 25.67           C  
ATOM   3265  CD1 PHE A 736      65.842  12.581  36.636  1.00 27.00           C  
ATOM   3266  CD2 PHE A 736      67.717  11.201  36.086  1.00 26.61           C  
ATOM   3267  CE1 PHE A 736      66.351  13.605  35.831  1.00 27.00           C  
ATOM   3268  CE2 PHE A 736      68.235  12.219  35.278  1.00 26.49           C  
ATOM   3269  CZ  PHE A 736      67.550  13.423  35.151  1.00 26.33           C  
ATOM   3270  H   PHE A 736      65.491   9.105  35.481  1.00  0.00           H  
ATOM   3271  HA  PHE A 736      67.598   8.901  37.402  1.00  0.00           H  
ATOM   3272 1HB  PHE A 736      64.891  10.312  37.564  1.00  0.00           H  
ATOM   3273 2HB  PHE A 736      66.245  10.568  38.689  1.00  0.00           H  
ATOM   3274  HD1 PHE A 736      64.901  12.728  37.168  1.00  0.00           H  
ATOM   3275  HD2 PHE A 736      68.254  10.257  36.185  1.00  0.00           H  
ATOM   3276  HE1 PHE A 736      65.808  14.545  35.737  1.00  0.00           H  
ATOM   3277  HE2 PHE A 736      69.175  12.069  34.747  1.00  0.00           H  
ATOM   3278  HZ  PHE A 736      67.947  14.219  34.523  1.00  0.00           H  
ATOM   3279  N   GLU A 737      64.819   7.368  38.232  1.00 27.90           N  
ATOM   3280  CA  GLU A 737      64.267   6.402  39.179  1.00 30.25           C  
ATOM   3281  C   GLU A 737      65.058   5.095  39.133  1.00 29.20           C  
ATOM   3282  O   GLU A 737      65.366   4.510  40.172  1.00 29.54           O  
ATOM   3283  CB  GLU A 737      62.795   6.125  38.862  1.00 33.93           C  
ATOM   3284  CG  GLU A 737      62.044   5.421  39.988  1.00 40.18           C  
ATOM   3285  CD  GLU A 737      60.616   5.053  39.608  1.00 43.95           C  
ATOM   3286  OE1 GLU A 737      60.045   5.705  38.701  1.00 46.13           O  
ATOM   3287  OE2 GLU A 737      60.061   4.117  40.227  1.00 46.22           O  
ATOM   3288  H   GLU A 737      64.266   7.646  37.434  1.00  0.00           H  
ATOM   3289  HA  GLU A 737      64.337   6.797  40.193  1.00  0.00           H  
ATOM   3290 1HB  GLU A 737      62.328   7.088  38.654  1.00  0.00           H  
ATOM   3291 2HB  GLU A 737      62.773   5.508  37.963  1.00  0.00           H  
ATOM   3292 1HG  GLU A 737      62.547   4.525  40.351  1.00  0.00           H  
ATOM   3293 2HG  GLU A 737      62.015   6.166  40.782  1.00  0.00           H  
ATOM   3294  N   LEU A 738      65.382   4.636  37.927  1.00 27.90           N  
ATOM   3295  CA  LEU A 738      66.158   3.406  37.773  1.00 26.85           C  
ATOM   3296  C   LEU A 738      67.508   3.567  38.459  1.00 26.88           C  
ATOM   3297  O   LEU A 738      67.974   2.675  39.175  1.00 25.71           O  
ATOM   3298  CB  LEU A 738      66.380   3.093  36.289  1.00 27.12           C  
ATOM   3299  CG  LEU A 738      65.216   2.469  35.512  1.00 28.04           C  
ATOM   3300  CD1 LEU A 738      65.477   2.552  34.009  1.00 27.44           C  
ATOM   3301  CD2 LEU A 738      65.041   1.019  35.951  1.00 27.58           C  
ATOM   3302  H   LEU A 738      65.090   5.140  37.102  1.00  0.00           H  
ATOM   3303  HA  LEU A 738      65.620   2.576  38.230  1.00  0.00           H  
ATOM   3304 1HB  LEU A 738      66.556   4.102  35.920  1.00  0.00           H  
ATOM   3305 2HB  LEU A 738      67.273   2.488  36.133  1.00  0.00           H  
ATOM   3306  HG  LEU A 738      64.313   3.015  35.787  1.00  0.00           H  
ATOM   3307 1HD1 LEU A 738      64.642   2.105  33.469  1.00  0.00           H  
ATOM   3308 2HD1 LEU A 738      65.581   3.596  33.715  1.00  0.00           H  
ATOM   3309 3HD1 LEU A 738      66.393   2.014  33.769  1.00  0.00           H  
ATOM   3310 1HD2 LEU A 738      64.213   0.570  35.401  1.00  0.00           H  
ATOM   3311 2HD2 LEU A 738      65.956   0.463  35.747  1.00  0.00           H  
ATOM   3312 3HD2 LEU A 738      64.827   0.985  37.019  1.00  0.00           H  
ATOM   3313  N   ILE A 739      68.141   4.712  38.239  1.00 26.79           N  
ATOM   3314  CA  ILE A 739      69.443   4.967  38.836  1.00 29.18           C  
ATOM   3315  C   ILE A 739      69.350   5.031  40.353  1.00 30.63           C  
ATOM   3316  O   ILE A 739      70.175   4.452  41.058  1.00 30.91           O  
ATOM   3317  CB  ILE A 739      70.045   6.284  38.315  1.00 29.63           C  
ATOM   3318  CG1 ILE A 739      70.362   6.143  36.825  1.00 30.00           C  
ATOM   3319  CG2 ILE A 739      71.295   6.645  39.126  1.00 29.98           C  
ATOM   3320  CD1 ILE A 739      71.188   7.268  36.272  1.00 34.33           C  
ATOM   3321  H   ILE A 739      67.722   5.419  37.652  1.00  0.00           H  
ATOM   3322  HA  ILE A 739      70.128   4.145  38.630  1.00  0.00           H  
ATOM   3323  HB  ILE A 739      69.303   7.076  38.410  1.00  0.00           H  
ATOM   3324 1HG1 ILE A 739      70.895   5.202  36.694  1.00  0.00           H  
ATOM   3325 2HG1 ILE A 739      69.411   6.096  36.295  1.00  0.00           H  
ATOM   3326 1HG2 ILE A 739      71.715   7.578  38.751  1.00  0.00           H  
ATOM   3327 2HG2 ILE A 739      71.026   6.765  40.175  1.00  0.00           H  
ATOM   3328 3HG2 ILE A 739      72.034   5.850  39.029  1.00  0.00           H  
ATOM   3329 1HD1 ILE A 739      71.372   7.098  35.211  1.00  0.00           H  
ATOM   3330 2HD1 ILE A 739      70.654   8.210  36.401  1.00  0.00           H  
ATOM   3331 3HD1 ILE A 739      72.139   7.315  36.800  1.00  0.00           H  
ATOM   3332  N   ARG A 740      68.334   5.727  40.849  1.00 32.70           N  
ATOM   3333  CA  ARG A 740      68.133   5.881  42.283  1.00 34.33           C  
ATOM   3334  C   ARG A 740      67.967   4.539  42.992  1.00 34.96           C  
ATOM   3335  O   ARG A 740      68.440   4.356  44.115  1.00 34.36           O  
ATOM   3336  CB  ARG A 740      66.899   6.753  42.542  1.00 36.67           C  
ATOM   3337  CG  ARG A 740      66.598   6.989  44.013  1.00 40.33           C  
ATOM   3338  CD  ARG A 740      65.390   7.901  44.192  1.00 43.10           C  
ATOM   3339  NE  ARG A 740      64.140   7.283  43.755  1.00 45.38           N  
ATOM   3340  CZ  ARG A 740      63.568   6.246  44.360  1.00 47.13           C  
ATOM   3341  NH1 ARG A 740      64.137   5.707  45.430  1.00 48.41           N  
ATOM   3342  NH2 ARG A 740      62.424   5.754  43.900  1.00 47.72           N  
ATOM   3343  H   ARG A 740      67.682   6.162  40.211  1.00  0.00           H  
ATOM   3344  HA  ARG A 740      68.982   6.407  42.720  1.00  0.00           H  
ATOM   3345 1HB  ARG A 740      67.074   7.708  42.048  1.00  0.00           H  
ATOM   3346 2HB  ARG A 740      66.052   6.252  42.073  1.00  0.00           H  
ATOM   3347 1HG  ARG A 740      66.400   6.027  44.486  1.00  0.00           H  
ATOM   3348 2HG  ARG A 740      67.472   7.448  44.476  1.00  0.00           H  
ATOM   3349 1HD  ARG A 740      65.293   8.157  45.247  1.00  0.00           H  
ATOM   3350 2HD  ARG A 740      65.543   8.809  43.610  1.00  0.00           H  
ATOM   3351  HE  ARG A 740      63.541   7.521  42.976  1.00  0.00           H  
ATOM   3352 1HH1 ARG A 740      65.004   6.087  45.783  1.00  0.00           H  
ATOM   3353 2HH1 ARG A 740      63.701   4.920  45.887  1.00  0.00           H  
ATOM   3354 1HH2 ARG A 740      61.989   6.170  43.088  1.00  0.00           H  
ATOM   3355 2HH2 ARG A 740      61.994   4.967  44.362  1.00  0.00           H  
ATOM   3356  N   LYS A 741      67.295   3.603  42.331  1.00 35.22           N  
ATOM   3357  CA  LYS A 741      67.049   2.288  42.907  1.00 36.27           C  
ATOM   3358  C   LYS A 741      68.079   1.243  42.494  1.00 35.93           C  
ATOM   3359  O   LYS A 741      67.874   0.049  42.720  1.00 36.41           O  
ATOM   3360  CB  LYS A 741      65.653   1.799  42.512  1.00 37.26           C  
ATOM   3361  CG  LYS A 741      64.523   2.699  42.969  1.00 39.89           C  
ATOM   3362  CD  LYS A 741      63.187   2.175  42.474  1.00 43.01           C  
ATOM   3363  CE  LYS A 741      62.053   3.109  42.864  1.00 44.73           C  
ATOM   3364  NZ  LYS A 741      60.749   2.675  42.288  1.00 46.47           N  
ATOM   3365  H   LYS A 741      66.946   3.808  41.406  1.00  0.00           H  
ATOM   3366  HA  LYS A 741      67.109   2.344  43.994  1.00  0.00           H  
ATOM   3367 1HB  LYS A 741      65.638   1.721  41.425  1.00  0.00           H  
ATOM   3368 2HB  LYS A 741      65.526   0.808  42.948  1.00  0.00           H  
ATOM   3369 1HG  LYS A 741      64.526   2.733  44.059  1.00  0.00           H  
ATOM   3370 2HG  LYS A 741      64.696   3.700  42.575  1.00  0.00           H  
ATOM   3371 1HD  LYS A 741      63.230   2.085  41.388  1.00  0.00           H  
ATOM   3372 2HD  LYS A 741      63.016   1.192  42.912  1.00  0.00           H  
ATOM   3373 1HE  LYS A 741      61.982   3.125  43.951  1.00  0.00           H  
ATOM   3374 2HE  LYS A 741      62.294   4.108  42.502  1.00  0.00           H  
ATOM   3375 1HZ  LYS A 741      60.025   3.321  42.570  1.00  0.00           H  
ATOM   3376 2HZ  LYS A 741      60.814   2.661  41.280  1.00  0.00           H  
ATOM   3377 3HZ  LYS A 741      60.524   1.749  42.624  1.00  0.00           H  
ATOM   3378  N   ASN A 742      69.179   1.686  41.890  1.00 35.21           N  
ATOM   3379  CA  ASN A 742      70.226   0.769  41.448  1.00 34.82           C  
ATOM   3380  C   ASN A 742      69.637  -0.328  40.569  1.00 33.32           C  
ATOM   3381  O   ASN A 742      70.046  -1.489  40.654  1.00 33.40           O  
ATOM   3382  CB  ASN A 742      70.918   0.122  42.650  1.00 35.98           C  
ATOM   3383  CG  ASN A 742      71.619   1.128  43.536  1.00 37.75           C  
ATOM   3384  OD1 ASN A 742      72.569   1.791  43.117  1.00 39.58           O  
ATOM   3385  ND2 ASN A 742      71.155   1.245  44.777  1.00 39.42           N  
ATOM   3386  H   ASN A 742      69.294   2.677  41.733  1.00  0.00           H  
ATOM   3387  HA  ASN A 742      70.981   1.315  40.880  1.00  0.00           H  
ATOM   3388 1HB  ASN A 742      70.397  -0.613  43.265  1.00  0.00           H  
ATOM   3389 2HB  ASN A 742      71.660  -0.383  42.032  1.00  0.00           H  
ATOM   3390 1HD2 ASN A 742      71.578   1.895  45.409  1.00  0.00           H  
ATOM   3391 2HD2 ASN A 742      70.384   0.684  45.077  1.00  0.00           H  
ATOM   3392  N   GLN A 743      68.680   0.046  39.729  1.00 31.85           N  
ATOM   3393  CA  GLN A 743      68.017  -0.896  38.832  1.00 30.51           C  
ATOM   3394  C   GLN A 743      68.424  -0.731  37.370  1.00 28.61           C  
ATOM   3395  O   GLN A 743      67.962  -1.489  36.523  1.00 27.68           O  
ATOM   3396  CB  GLN A 743      66.497  -0.734  38.916  1.00 32.41           C  
ATOM   3397  CG  GLN A 743      65.829  -1.336  40.144  1.00 35.54           C  
ATOM   3398  CD  GLN A 743      64.387  -0.875  40.289  1.00 37.43           C  
ATOM   3399  OE1 GLN A 743      63.702  -0.615  39.296  1.00 38.94           O  
ATOM   3400  NE2 GLN A 743      63.916  -0.782  41.528  1.00 38.75           N  
ATOM   3401  H   GLN A 743      68.404   1.017  39.713  1.00  0.00           H  
ATOM   3402  HA  GLN A 743      68.286  -1.915  39.109  1.00  0.00           H  
ATOM   3403 1HB  GLN A 743      66.293   0.337  38.892  1.00  0.00           H  
ATOM   3404 2HB  GLN A 743      66.081  -1.202  38.024  1.00  0.00           H  
ATOM   3405 1HG  GLN A 743      65.873  -2.399  40.378  1.00  0.00           H  
ATOM   3406 2HG  GLN A 743      66.443  -0.784  40.856  1.00  0.00           H  
ATOM   3407 1HE2 GLN A 743      62.974  -0.483  41.684  1.00  0.00           H  
ATOM   3408 2HE2 GLN A 743      64.503  -1.011  42.305  1.00  0.00           H  
ATOM   3409  N   PHE A 744      69.271   0.247  37.058  1.00 26.62           N  
ATOM   3410  CA  PHE A 744      69.649   0.435  35.659  1.00 25.59           C  
ATOM   3411  C   PHE A 744      70.361  -0.785  35.100  1.00 24.86           C  
ATOM   3412  O   PHE A 744      71.428  -1.173  35.583  1.00 25.39           O  
ATOM   3413  CB  PHE A 744      70.537   1.666  35.464  1.00 24.92           C  
ATOM   3414  CG  PHE A 744      70.961   1.864  34.038  1.00 24.93           C  
ATOM   3415  CD1 PHE A 744      70.011   2.091  33.046  1.00 25.93           C  
ATOM   3416  CD2 PHE A 744      72.299   1.749  33.671  1.00 26.08           C  
ATOM   3417  CE1 PHE A 744      70.386   2.194  31.702  1.00 25.95           C  
ATOM   3418  CE2 PHE A 744      72.687   1.849  32.335  1.00 25.76           C  
ATOM   3419  CZ  PHE A 744      71.728   2.071  31.347  1.00 26.60           C  
ATOM   3420  H   PHE A 744      69.659   0.862  37.759  1.00  0.00           H  
ATOM   3421  HA  PHE A 744      68.755   0.569  35.049  1.00  0.00           H  
ATOM   3422 1HB  PHE A 744      70.003   2.566  35.766  1.00  0.00           H  
ATOM   3423 2HB  PHE A 744      71.446   1.569  36.056  1.00  0.00           H  
ATOM   3424  HD1 PHE A 744      68.962   2.190  33.326  1.00  0.00           H  
ATOM   3425  HD2 PHE A 744      73.048   1.575  34.444  1.00  0.00           H  
ATOM   3426  HE1 PHE A 744      69.629   2.370  30.938  1.00  0.00           H  
ATOM   3427  HE2 PHE A 744      73.738   1.753  32.062  1.00  0.00           H  
ATOM   3428  HZ  PHE A 744      72.025   2.147  30.302  1.00  0.00           H  
ATOM   3429  N   ASN A 745      69.767  -1.358  34.058  1.00 24.44           N  
ATOM   3430  CA  ASN A 745      70.274  -2.559  33.404  1.00 24.57           C  
ATOM   3431  C   ASN A 745      70.620  -2.313  31.928  1.00 24.67           C  
ATOM   3432  O   ASN A 745      69.741  -2.282  31.066  1.00 23.18           O  
ATOM   3433  CB  ASN A 745      69.206  -3.650  33.532  1.00 24.49           C  
ATOM   3434  CG  ASN A 745      69.614  -4.965  32.904  1.00 25.04           C  
ATOM   3435  OD1 ASN A 745      68.846  -5.929  32.934  1.00 26.72           O  
ATOM   3436  ND2 ASN A 745      70.811  -5.020  32.339  1.00 22.33           N  
ATOM   3437  H   ASN A 745      68.921  -0.929  33.711  1.00  0.00           H  
ATOM   3438  HA  ASN A 745      71.189  -2.891  33.897  1.00  0.00           H  
ATOM   3439 1HB  ASN A 745      68.714  -3.841  34.487  1.00  0.00           H  
ATOM   3440 2HB  ASN A 745      68.513  -3.139  32.863  1.00  0.00           H  
ATOM   3441 1HD2 ASN A 745      71.123  -5.869  31.911  1.00  0.00           H  
ATOM   3442 2HD2 ASN A 745      71.402  -4.214  32.340  1.00  0.00           H  
ATOM   3443  N   LEU A 746      71.911  -2.139  31.654  1.00 25.50           N  
ATOM   3444  CA  LEU A 746      72.412  -1.901  30.302  1.00 26.91           C  
ATOM   3445  C   LEU A 746      71.862  -2.846  29.239  1.00 27.78           C  
ATOM   3446  O   LEU A 746      71.583  -2.428  28.114  1.00 28.48           O  
ATOM   3447  CB  LEU A 746      73.939  -2.034  30.271  1.00 28.08           C  
ATOM   3448  CG  LEU A 746      74.867  -0.853  30.531  1.00 29.11           C  
ATOM   3449  CD1 LEU A 746      76.313  -1.364  30.607  1.00 28.16           C  
ATOM   3450  CD2 LEU A 746      74.722   0.169  29.415  1.00 27.97           C  
ATOM   3451  H   LEU A 746      72.566  -2.175  32.422  1.00  0.00           H  
ATOM   3452  HA  LEU A 746      72.139  -0.896  29.983  1.00  0.00           H  
ATOM   3453 1HB  LEU A 746      74.072  -2.738  31.091  1.00  0.00           H  
ATOM   3454 2HB  LEU A 746      74.286  -2.488  29.343  1.00  0.00           H  
ATOM   3455  HG  LEU A 746      74.539  -0.381  31.458  1.00  0.00           H  
ATOM   3456 1HD1 LEU A 746      76.986  -0.527  30.793  1.00  0.00           H  
ATOM   3457 2HD1 LEU A 746      76.401  -2.086  31.418  1.00  0.00           H  
ATOM   3458 3HD1 LEU A 746      76.580  -1.841  29.665  1.00  0.00           H  
ATOM   3459 1HD2 LEU A 746      75.387   1.012  29.606  1.00  0.00           H  
ATOM   3460 2HD2 LEU A 746      74.984  -0.292  28.462  1.00  0.00           H  
ATOM   3461 3HD2 LEU A 746      73.691   0.522  29.376  1.00  0.00           H  
ATOM   3462  N   GLU A 747      71.727  -4.123  29.586  1.00 27.21           N  
ATOM   3463  CA  GLU A 747      71.275  -5.107  28.616  1.00 27.84           C  
ATOM   3464  C   GLU A 747      69.774  -5.255  28.396  1.00 27.98           C  
ATOM   3465  O   GLU A 747      69.340  -6.128  27.642  1.00 27.56           O  
ATOM   3466  CB  GLU A 747      71.914  -6.467  28.922  1.00 28.47           C  
ATOM   3467  CG  GLU A 747      73.443  -6.491  28.763  1.00 30.07           C  
ATOM   3468  CD  GLU A 747      73.934  -6.040  27.380  1.00 31.64           C  
ATOM   3469  OE1 GLU A 747      73.193  -6.206  26.390  1.00 32.42           O  
ATOM   3470  OE2 GLU A 747      75.079  -5.534  27.280  1.00 30.83           O  
ATOM   3471  H   GLU A 747      71.938  -4.421  30.528  1.00  0.00           H  
ATOM   3472  HA  GLU A 747      71.565  -4.796  27.612  1.00  0.00           H  
ATOM   3473 1HB  GLU A 747      71.649  -6.719  29.949  1.00  0.00           H  
ATOM   3474 2HB  GLU A 747      71.464  -7.191  28.242  1.00  0.00           H  
ATOM   3475 1HG  GLU A 747      73.966  -5.898  29.512  1.00  0.00           H  
ATOM   3476 2HG  GLU A 747      73.697  -7.542  28.891  1.00  0.00           H  
ATOM   3477  N   ASP A 748      68.977  -4.421  29.058  1.00 27.46           N  
ATOM   3478  CA  ASP A 748      67.533  -4.435  28.840  1.00 27.59           C  
ATOM   3479  C   ASP A 748      67.378  -3.466  27.666  1.00 27.68           C  
ATOM   3480  O   ASP A 748      67.669  -2.276  27.798  1.00 27.08           O  
ATOM   3481  CB  ASP A 748      66.785  -3.901  30.069  1.00 29.28           C  
ATOM   3482  CG  ASP A 748      65.287  -3.738  29.826  1.00 31.64           C  
ATOM   3483  OD1 ASP A 748      64.897  -2.990  28.911  1.00 32.95           O  
ATOM   3484  OD2 ASP A 748      64.487  -4.353  30.556  1.00 35.21           O  
ATOM   3485  H   ASP A 748      69.368  -3.767  29.721  1.00  0.00           H  
ATOM   3486  HA  ASP A 748      67.198  -5.455  28.651  1.00  0.00           H  
ATOM   3487 1HB  ASP A 748      66.962  -4.484  30.973  1.00  0.00           H  
ATOM   3488 2HB  ASP A 748      67.255  -2.922  30.169  1.00  0.00           H  
ATOM   3489  N   PRO A 749      66.935  -3.960  26.497  1.00 26.64           N  
ATOM   3490  CA  PRO A 749      66.771  -3.088  25.329  1.00 26.38           C  
ATOM   3491  C   PRO A 749      66.043  -1.765  25.568  1.00 25.68           C  
ATOM   3492  O   PRO A 749      66.445  -0.731  25.033  1.00 23.64           O  
ATOM   3493  CB  PRO A 749      66.058  -3.989  24.310  1.00 27.71           C  
ATOM   3494  CG  PRO A 749      65.461  -5.101  25.149  1.00 28.43           C  
ATOM   3495  CD  PRO A 749      66.510  -5.335  26.190  1.00 28.95           C  
ATOM   3496  HA  PRO A 749      67.728  -2.703  24.948  1.00  0.00           H  
ATOM   3497 1HB  PRO A 749      65.279  -3.439  23.762  1.00  0.00           H  
ATOM   3498 2HB  PRO A 749      66.760  -4.385  23.562  1.00  0.00           H  
ATOM   3499 1HG  PRO A 749      64.499  -4.796  25.587  1.00  0.00           H  
ATOM   3500 2HG  PRO A 749      65.268  -5.998  24.542  1.00  0.00           H  
ATOM   3501 1HD  PRO A 749      66.109  -5.849  27.076  1.00  0.00           H  
ATOM   3502 2HD  PRO A 749      67.342  -5.948  25.812  1.00  0.00           H  
ATOM   3503  N   HIS A 750      64.975  -1.792  26.361  1.00 24.73           N  
ATOM   3504  CA  HIS A 750      64.224  -0.571  26.651  1.00 24.97           C  
ATOM   3505  C   HIS A 750      65.101   0.411  27.428  1.00 23.45           C  
ATOM   3506  O   HIS A 750      65.106   1.612  27.157  1.00 22.75           O  
ATOM   3507  CB  HIS A 750      62.973  -0.893  27.478  1.00 26.26           C  
ATOM   3508  CG  HIS A 750      62.211   0.318  27.914  1.00 27.99           C  
ATOM   3509  ND1 HIS A 750      61.363   1.008  27.075  1.00 29.84           N  
ATOM   3510  CD2 HIS A 750      62.200   0.986  29.093  1.00 30.16           C  
ATOM   3511  CE1 HIS A 750      60.863   2.050  27.717  1.00 30.35           C  
ATOM   3512  NE2 HIS A 750      61.356   2.060  28.943  1.00 29.21           N  
ATOM   3513  H   HIS A 750      64.674  -2.664  26.771  1.00  0.00           H  
ATOM   3514  HA  HIS A 750      63.916  -0.100  25.718  1.00  0.00           H  
ATOM   3515 1HB  HIS A 750      62.282  -1.501  26.894  1.00  0.00           H  
ATOM   3516 2HB  HIS A 750      63.251  -1.430  28.385  1.00  0.00           H  
ATOM   3517  HD2 HIS A 750      62.709   0.820  30.043  1.00  0.00           H  
ATOM   3518  HE1 HIS A 750      60.166   2.725  27.221  1.00  0.00           H  
ATOM   3519  HE2 HIS A 750      61.151   2.742  29.659  1.00  0.00           H  
ATOM   3520  N   GLN A 751      65.837  -0.111  28.399  1.00 22.60           N  
ATOM   3521  CA  GLN A 751      66.711   0.720  29.210  1.00 23.01           C  
ATOM   3522  C   GLN A 751      67.937   1.164  28.422  1.00 22.68           C  
ATOM   3523  O   GLN A 751      68.474   2.245  28.663  1.00 21.65           O  
ATOM   3524  CB  GLN A 751      67.111  -0.024  30.482  1.00 23.00           C  
ATOM   3525  CG  GLN A 751      65.926  -0.259  31.413  1.00 24.86           C  
ATOM   3526  CD  GLN A 751      66.340  -0.799  32.764  1.00 24.45           C  
ATOM   3527  OE1 GLN A 751      67.303  -0.326  33.361  1.00 24.48           O  
ATOM   3528  NE2 GLN A 751      65.598  -1.784  33.263  1.00 26.44           N  
ATOM   3529  H   GLN A 751      65.793  -1.103  28.582  1.00  0.00           H  
ATOM   3530  HA  GLN A 751      66.194   1.642  29.476  1.00  0.00           H  
ATOM   3531 1HB  GLN A 751      67.548  -0.972  30.168  1.00  0.00           H  
ATOM   3532 2HB  GLN A 751      67.872   0.581  30.974  1.00  0.00           H  
ATOM   3533 1HG  GLN A 751      65.150   0.488  31.580  1.00  0.00           H  
ATOM   3534 2HG  GLN A 751      65.516  -1.081  30.825  1.00  0.00           H  
ATOM   3535 1HE2 GLN A 751      65.825  -2.180  34.154  1.00  0.00           H  
ATOM   3536 2HE2 GLN A 751      64.812  -2.128  32.749  1.00  0.00           H  
ATOM   3537  N   LYS A 752      68.375   0.343  27.475  1.00 22.47           N  
ATOM   3538  CA  LYS A 752      69.518   0.725  26.652  1.00 22.75           C  
ATOM   3539  C   LYS A 752      69.109   1.946  25.825  1.00 22.66           C  
ATOM   3540  O   LYS A 752      69.852   2.923  25.732  1.00 21.33           O  
ATOM   3541  CB  LYS A 752      69.930  -0.425  25.721  1.00 23.61           C  
ATOM   3542  CG  LYS A 752      70.951  -0.037  24.637  1.00 24.91           C  
ATOM   3543  CD  LYS A 752      72.287   0.426  25.219  1.00 25.84           C  
ATOM   3544  CE  LYS A 752      73.106  -0.745  25.750  1.00 27.18           C  
ATOM   3545  NZ  LYS A 752      73.401  -1.741  24.674  1.00 26.91           N  
ATOM   3546  H   LYS A 752      67.928  -0.548  27.313  1.00  0.00           H  
ATOM   3547  HA  LYS A 752      70.367   0.972  27.291  1.00  0.00           H  
ATOM   3548 1HB  LYS A 752      70.352  -1.209  26.350  1.00  0.00           H  
ATOM   3549 2HB  LYS A 752      69.021  -0.792  25.245  1.00  0.00           H  
ATOM   3550 1HG  LYS A 752      71.128  -0.905  24.001  1.00  0.00           H  
ATOM   3551 2HG  LYS A 752      70.531   0.771  24.039  1.00  0.00           H  
ATOM   3552 1HD  LYS A 752      72.850   0.934  24.435  1.00  0.00           H  
ATOM   3553 2HD  LYS A 752      72.088   1.124  26.032  1.00  0.00           H  
ATOM   3554 1HE  LYS A 752      74.039  -0.354  26.154  1.00  0.00           H  
ATOM   3555 2HE  LYS A 752      72.539  -1.225  26.547  1.00  0.00           H  
ATOM   3556 1HZ  LYS A 752      73.943  -2.502  25.059  1.00  0.00           H  
ATOM   3557 2HZ  LYS A 752      72.534  -2.101  24.300  1.00  0.00           H  
ATOM   3558 3HZ  LYS A 752      73.925  -1.294  23.936  1.00  0.00           H  
ATOM   3559  N   GLU A 753      67.917   1.887  25.237  1.00 22.31           N  
ATOM   3560  CA  GLU A 753      67.410   2.983  24.419  1.00 23.50           C  
ATOM   3561  C   GLU A 753      67.308   4.261  25.247  1.00 23.11           C  
ATOM   3562  O   GLU A 753      67.672   5.352  24.790  1.00 21.30           O  
ATOM   3563  CB  GLU A 753      66.032   2.626  23.861  1.00 26.94           C  
ATOM   3564  CG  GLU A 753      65.483   3.632  22.864  1.00 32.19           C  
ATOM   3565  CD  GLU A 753      64.067   3.300  22.423  1.00 35.59           C  
ATOM   3566  OE1 GLU A 753      63.111   3.792  23.057  1.00 38.99           O  
ATOM   3567  OE2 GLU A 753      63.910   2.531  21.449  1.00 38.92           O  
ATOM   3568  H   GLU A 753      67.348   1.061  25.360  1.00  0.00           H  
ATOM   3569  HA  GLU A 753      68.090   3.169  23.587  1.00  0.00           H  
ATOM   3570 1HB  GLU A 753      66.126   1.652  23.381  1.00  0.00           H  
ATOM   3571 2HB  GLU A 753      65.354   2.549  24.711  1.00  0.00           H  
ATOM   3572 1HG  GLU A 753      65.504   4.659  23.228  1.00  0.00           H  
ATOM   3573 2HG  GLU A 753      66.152   3.537  22.010  1.00  0.00           H  
ATOM   3574  N   LEU A 754      66.798   4.120  26.465  1.00 21.27           N  
ATOM   3575  CA  LEU A 754      66.643   5.256  27.365  1.00 21.63           C  
ATOM   3576  C   LEU A 754      67.995   5.906  27.680  1.00 21.49           C  
ATOM   3577  O   LEU A 754      68.122   7.131  27.694  1.00 21.16           O  
ATOM   3578  CB  LEU A 754      65.975   4.794  28.662  1.00 22.30           C  
ATOM   3579  CG  LEU A 754      65.740   5.823  29.769  1.00 22.42           C  
ATOM   3580  CD1 LEU A 754      64.810   6.924  29.278  1.00 22.49           C  
ATOM   3581  CD2 LEU A 754      65.134   5.118  30.984  1.00 24.71           C  
ATOM   3582  H   LEU A 754      66.510   3.203  26.776  1.00  0.00           H  
ATOM   3583  HA  LEU A 754      66.021   6.015  26.891  1.00  0.00           H  
ATOM   3584 1HB  LEU A 754      65.012   4.481  28.263  1.00  0.00           H  
ATOM   3585 2HB  LEU A 754      66.486   3.934  29.095  1.00  0.00           H  
ATOM   3586  HG  LEU A 754      66.715   6.216  30.058  1.00  0.00           H  
ATOM   3587 1HD1 LEU A 754      64.651   7.650  30.076  1.00  0.00           H  
ATOM   3588 2HD1 LEU A 754      65.259   7.423  28.419  1.00  0.00           H  
ATOM   3589 3HD1 LEU A 754      63.854   6.490  28.988  1.00  0.00           H  
ATOM   3590 1HD2 LEU A 754      64.964   5.845  31.779  1.00  0.00           H  
ATOM   3591 2HD2 LEU A 754      64.186   4.658  30.703  1.00  0.00           H  
ATOM   3592 3HD2 LEU A 754      65.820   4.348  31.338  1.00  0.00           H  
ATOM   3593  N   PHE A 755      69.000   5.079  27.942  1.00 21.62           N  
ATOM   3594  CA  PHE A 755      70.337   5.575  28.253  1.00 20.92           C  
ATOM   3595  C   PHE A 755      70.950   6.324  27.070  1.00 20.72           C  
ATOM   3596  O   PHE A 755      71.564   7.380  27.244  1.00 20.16           O  
ATOM   3597  CB  PHE A 755      71.239   4.411  28.668  1.00 21.08           C  
ATOM   3598  CG  PHE A 755      72.679   4.796  28.851  1.00 21.69           C  
ATOM   3599  CD1 PHE A 755      73.053   5.700  29.840  1.00 20.81           C  
ATOM   3600  CD2 PHE A 755      73.663   4.251  28.031  1.00 21.02           C  
ATOM   3601  CE1 PHE A 755      74.390   6.055  30.011  1.00 22.82           C  
ATOM   3602  CE2 PHE A 755      75.002   4.601  28.193  1.00 22.12           C  
ATOM   3603  CZ  PHE A 755      75.366   5.504  29.184  1.00 21.06           C  
ATOM   3604  H   PHE A 755      68.836   4.082  27.926  1.00  0.00           H  
ATOM   3605  HA  PHE A 755      70.284   6.292  29.074  1.00  0.00           H  
ATOM   3606 1HB  PHE A 755      70.904   3.997  29.618  1.00  0.00           H  
ATOM   3607 2HB  PHE A 755      71.219   3.633  27.906  1.00  0.00           H  
ATOM   3608  HD1 PHE A 755      72.287   6.131  30.485  1.00  0.00           H  
ATOM   3609  HD2 PHE A 755      73.375   3.543  27.253  1.00  0.00           H  
ATOM   3610  HE1 PHE A 755      74.670   6.763  30.791  1.00  0.00           H  
ATOM   3611  HE2 PHE A 755      75.763   4.169  27.544  1.00  0.00           H  
ATOM   3612  HZ  PHE A 755      76.411   5.782  29.313  1.00  0.00           H  
ATOM   3613  N   LEU A 756      70.784   5.782  25.867  1.00 20.80           N  
ATOM   3614  CA  LEU A 756      71.319   6.433  24.675  1.00 19.81           C  
ATOM   3615  C   LEU A 756      70.666   7.805  24.502  1.00 20.24           C  
ATOM   3616  O   LEU A 756      71.321   8.765  24.098  1.00 19.45           O  
ATOM   3617  CB  LEU A 756      71.067   5.572  23.435  1.00 21.57           C  
ATOM   3618  CG  LEU A 756      71.703   4.181  23.466  1.00 22.53           C  
ATOM   3619  CD1 LEU A 756      71.404   3.446  22.173  1.00 25.47           C  
ATOM   3620  CD2 LEU A 756      73.207   4.313  23.668  1.00 24.48           C  
ATOM   3621  H   LEU A 756      70.283   4.910  25.769  1.00  0.00           H  
ATOM   3622  HA  LEU A 756      72.393   6.578  24.789  1.00  0.00           H  
ATOM   3623 1HB  LEU A 756      69.983   5.488  23.495  1.00  0.00           H  
ATOM   3624 2HB  LEU A 756      71.341   6.094  22.518  1.00  0.00           H  
ATOM   3625  HG  LEU A 756      71.295   3.658  24.331  1.00  0.00           H  
ATOM   3626 1HD1 LEU A 756      71.860   2.456  22.203  1.00  0.00           H  
ATOM   3627 2HD1 LEU A 756      70.325   3.344  22.054  1.00  0.00           H  
ATOM   3628 3HD1 LEU A 756      71.811   4.008  21.333  1.00  0.00           H  
ATOM   3629 1HD2 LEU A 756      73.659   3.321  23.691  1.00  0.00           H  
ATOM   3630 2HD2 LEU A 756      73.636   4.889  22.848  1.00  0.00           H  
ATOM   3631 3HD2 LEU A 756      73.405   4.823  24.611  1.00  0.00           H  
ATOM   3632  N   ALA A 757      69.373   7.899  24.808  1.00 19.23           N  
ATOM   3633  CA  ALA A 757      68.679   9.182  24.696  1.00 18.25           C  
ATOM   3634  C   ALA A 757      69.250  10.163  25.727  1.00 18.61           C  
ATOM   3635  O   ALA A 757      69.472  11.333  25.420  1.00 17.37           O  
ATOM   3636  CB  ALA A 757      67.181   8.998  24.923  1.00 19.35           C  
ATOM   3637  H   ALA A 757      68.859   7.087  25.120  1.00  0.00           H  
ATOM   3638  HA  ALA A 757      68.832   9.576  23.691  1.00  0.00           H  
ATOM   3639 1HB  ALA A 757      66.680   9.962  24.836  1.00  0.00           H  
ATOM   3640 2HB  ALA A 757      66.781   8.313  24.176  1.00  0.00           H  
ATOM   3641 3HB  ALA A 757      67.011   8.590  25.918  1.00  0.00           H  
ATOM   3642  N   MET A 758      69.495   9.679  26.944  1.00 18.65           N  
ATOM   3643  CA  MET A 758      70.046  10.526  28.010  1.00 19.19           C  
ATOM   3644  C   MET A 758      71.467  10.973  27.681  1.00 18.52           C  
ATOM   3645  O   MET A 758      71.859  12.110  27.976  1.00 17.25           O  
ATOM   3646  CB  MET A 758      70.044   9.782  29.351  1.00 20.58           C  
ATOM   3647  CG  MET A 758      68.651   9.460  29.909  1.00 22.23           C  
ATOM   3648  SD  MET A 758      67.646  10.936  30.291  1.00 23.54           S  
ATOM   3649  CE  MET A 758      68.155  11.312  31.959  1.00 29.33           C  
ATOM   3650  H   MET A 758      69.298   8.708  27.140  1.00  0.00           H  
ATOM   3651  HA  MET A 758      69.443  11.428  28.117  1.00  0.00           H  
ATOM   3652 1HB  MET A 758      70.594   8.854  29.200  1.00  0.00           H  
ATOM   3653 2HB  MET A 758      70.580  10.410  30.064  1.00  0.00           H  
ATOM   3654 1HG  MET A 758      68.119   8.861  29.171  1.00  0.00           H  
ATOM   3655 2HG  MET A 758      68.778   8.881  30.824  1.00  0.00           H  
ATOM   3656 1HE  MET A 758      67.618  12.192  32.314  1.00  0.00           H  
ATOM   3657 2HE  MET A 758      67.932  10.464  32.608  1.00  0.00           H  
ATOM   3658 3HE  MET A 758      69.227  11.510  31.976  1.00  0.00           H  
ATOM   3659  N   LEU A 759      72.241  10.074  27.082  1.00 18.22           N  
ATOM   3660  CA  LEU A 759      73.616  10.381  26.701  1.00 17.94           C  
ATOM   3661  C   LEU A 759      73.611  11.450  25.613  1.00 18.11           C  
ATOM   3662  O   LEU A 759      74.450  12.352  25.622  1.00 16.83           O  
ATOM   3663  CB  LEU A 759      74.333   9.116  26.202  1.00 18.21           C  
ATOM   3664  CG  LEU A 759      75.815   9.249  25.823  1.00 18.95           C  
ATOM   3665  CD1 LEU A 759      76.607   9.801  27.007  1.00 17.92           C  
ATOM   3666  CD2 LEU A 759      76.365   7.883  25.395  1.00 20.00           C  
ATOM   3667  H   LEU A 759      71.869   9.156  26.885  1.00  0.00           H  
ATOM   3668  HA  LEU A 759      74.155  10.772  27.563  1.00  0.00           H  
ATOM   3669 1HB  LEU A 759      74.244   8.498  27.094  1.00  0.00           H  
ATOM   3670 2HB  LEU A 759      73.795   8.645  25.379  1.00  0.00           H  
ATOM   3671  HG  LEU A 759      75.870   9.914  24.961  1.00  0.00           H  
ATOM   3672 1HD1 LEU A 759      77.658   9.893  26.731  1.00  0.00           H  
ATOM   3673 2HD1 LEU A 759      76.217  10.782  27.280  1.00  0.00           H  
ATOM   3674 3HD1 LEU A 759      76.513   9.124  27.855  1.00  0.00           H  
ATOM   3675 1HD2 LEU A 759      77.417   7.983  25.126  1.00  0.00           H  
ATOM   3676 2HD2 LEU A 759      76.266   7.176  26.219  1.00  0.00           H  
ATOM   3677 3HD2 LEU A 759      75.804   7.518  24.534  1.00  0.00           H  
ATOM   3678  N   MET A 760      72.677  11.351  24.669  1.00 16.79           N  
ATOM   3679  CA  MET A 760      72.598  12.355  23.611  1.00 17.69           C  
ATOM   3680  C   MET A 760      72.368  13.732  24.243  1.00 17.86           C  
ATOM   3681  O   MET A 760      73.039  14.704  23.899  1.00 18.00           O  
ATOM   3682  CB  MET A 760      71.453  12.047  22.640  1.00 18.11           C  
ATOM   3683  CG  MET A 760      71.736  10.906  21.663  1.00 16.92           C  
ATOM   3684  SD  MET A 760      73.132  11.237  20.548  1.00 19.03           S  
ATOM   3685  CE  MET A 760      72.495  12.623  19.597  1.00 17.97           C  
ATOM   3686  H   MET A 760      72.017  10.587  24.672  1.00  0.00           H  
ATOM   3687  HA  MET A 760      73.529  12.371  23.044  1.00  0.00           H  
ATOM   3688 1HB  MET A 760      70.583  11.798  23.245  1.00  0.00           H  
ATOM   3689 2HB  MET A 760      71.257  12.962  22.080  1.00  0.00           H  
ATOM   3690 1HG  MET A 760      71.955  10.009  22.242  1.00  0.00           H  
ATOM   3691 2HG  MET A 760      70.840  10.743  21.064  1.00  0.00           H  
ATOM   3692 1HE  MET A 760      73.242  12.939  18.868  1.00  0.00           H  
ATOM   3693 2HE  MET A 760      71.585  12.320  19.077  1.00  0.00           H  
ATOM   3694 3HE  MET A 760      72.270  13.452  20.269  1.00  0.00           H  
ATOM   3695  N   THR A 761      71.419  13.818  25.169  1.00  0.00           N  
ATOM   3696  CA  THR A 761      71.146  15.102  25.814  1.00  0.00           C  
ATOM   3697  C   THR A 761      72.375  15.584  26.581  1.00  0.00           C  
ATOM   3698  O   THR A 761      72.721  16.767  26.519  1.00  0.00           O  
ATOM   3699  CB  THR A 761      69.948  15.014  26.777  1.00  0.00           C  
ATOM   3700  OG1 THR A 761      68.777  14.614  26.053  1.00  0.00           O  
ATOM   3701  CG2 THR A 761      69.695  16.360  27.438  1.00  0.00           C  
ATOM   3702  H   THR A 761      70.879  13.008  25.438  1.00  0.00           H  
ATOM   3703  HA  THR A 761      70.926  15.855  25.057  1.00  0.00           H  
ATOM   3704  HB  THR A 761      70.163  14.269  27.543  1.00  0.00           H  
ATOM   3705  HG1 THR A 761      68.801  13.665  25.907  1.00  0.00           H  
ATOM   3706 1HG2 THR A 761      68.845  16.278  28.116  1.00  0.00           H  
ATOM   3707 2HG2 THR A 761      70.579  16.662  27.999  1.00  0.00           H  
ATOM   3708 3HG2 THR A 761      69.479  17.105  26.674  1.00  0.00           H  
ATOM   3709  N   ALA A 762      73.035  14.680  27.301  1.00 15.14           N  
ATOM   3710  CA  ALA A 762      74.219  15.067  28.075  1.00 15.89           C  
ATOM   3711  C   ALA A 762      75.280  15.712  27.185  1.00 16.33           C  
ATOM   3712  O   ALA A 762      75.899  16.714  27.568  1.00 16.14           O  
ATOM   3713  CB  ALA A 762      74.813  13.841  28.801  1.00 16.90           C  
ATOM   3714  H   ALA A 762      72.727  13.719  27.321  1.00  0.00           H  
ATOM   3715  HA  ALA A 762      73.923  15.803  28.823  1.00  0.00           H  
ATOM   3716 1HB  ALA A 762      75.690  14.147  29.370  1.00  0.00           H  
ATOM   3717 2HB  ALA A 762      74.068  13.423  29.478  1.00  0.00           H  
ATOM   3718 3HB  ALA A 762      75.100  13.089  28.068  1.00  0.00           H  
ATOM   3719  N   CYS A 763      75.493  15.148  25.999  1.00 15.71           N  
ATOM   3720  CA  CYS A 763      76.481  15.699  25.071  1.00 16.33           C  
ATOM   3721  C   CYS A 763      75.982  17.003  24.437  1.00 16.11           C  
ATOM   3722  O   CYS A 763      76.744  17.957  24.267  1.00 17.62           O  
ATOM   3723  CB  CYS A 763      76.801  14.672  23.971  1.00 16.06           C  
ATOM   3724  SG  CYS A 763      77.664  13.204  24.593  1.00 17.93           S  
ATOM   3725  H   CYS A 763      74.968  14.328  25.728  1.00  0.00           H  
ATOM   3726  HA  CYS A 763      77.441  15.915  25.540  1.00  0.00           H  
ATOM   3727 1HB  CYS A 763      75.881  14.322  23.503  1.00  0.00           H  
ATOM   3728 2HB  CYS A 763      77.447  15.119  23.215  1.00  0.00           H  
ATOM   3729  HG  CYS A 763      77.759  12.591  23.417  1.00  0.00           H  
ATOM   3730  N   ASP A 764      74.701  17.040  24.088  1.00  0.00           N  
ATOM   3731  CA  ASP A 764      74.092  18.223  23.471  1.00  0.00           C  
ATOM   3732  C   ASP A 764      74.138  19.432  24.425  1.00  0.00           C  
ATOM   3733  O   ASP A 764      74.343  20.566  23.989  1.00  0.00           O  
ATOM   3734  CB  ASP A 764      72.647  17.928  23.061  1.00  0.00           C  
ATOM   3735  CG  ASP A 764      71.970  19.054  22.291  1.00  0.00           C  
ATOM   3736  OD1 ASP A 764      72.474  19.428  21.258  1.00  0.00           O  
ATOM   3737  OD2 ASP A 764      70.878  19.422  22.654  1.00  0.00           O  
ATOM   3738  H   ASP A 764      74.130  16.223  24.255  1.00  0.00           H  
ATOM   3739  HA  ASP A 764      74.658  18.510  22.585  1.00  0.00           H  
ATOM   3740 1HB  ASP A 764      72.534  16.994  22.512  1.00  0.00           H  
ATOM   3741 2HB  ASP A 764      72.185  17.832  24.044  1.00  0.00           H  
ATOM   3742  N   LEU A 765      73.984  19.180  25.722  1.00  0.00           N  
ATOM   3743  CA  LEU A 765      74.035  20.249  26.728  1.00  0.00           C  
ATOM   3744  C   LEU A 765      75.435  20.607  27.227  1.00  0.00           C  
ATOM   3745  O   LEU A 765      75.595  21.602  27.943  1.00  0.00           O  
ATOM   3746  CB  LEU A 765      73.157  19.857  27.923  1.00  0.00           C  
ATOM   3747  CG  LEU A 765      71.669  20.198  27.780  1.00  0.00           C  
ATOM   3748  CD1 LEU A 765      71.088  19.496  26.559  1.00  0.00           C  
ATOM   3749  CD2 LEU A 765      70.928  19.784  29.043  1.00  0.00           C  
ATOM   3750  H   LEU A 765      73.828  18.229  26.022  1.00  0.00           H  
ATOM   3751  HA  LEU A 765      73.630  21.168  26.306  1.00  0.00           H  
ATOM   3752 1HB  LEU A 765      73.298  18.777  27.899  1.00  0.00           H  
ATOM   3753 2HB  LEU A 765      73.550  20.253  28.860  1.00  0.00           H  
ATOM   3754  HG  LEU A 765      71.592  21.281  27.688  1.00  0.00           H  
ATOM   3755 1HD1 LEU A 765      70.031  19.744  26.465  1.00  0.00           H  
ATOM   3756 2HD1 LEU A 765      71.617  19.824  25.665  1.00  0.00           H  
ATOM   3757 3HD1 LEU A 765      71.198  18.418  26.673  1.00  0.00           H  
ATOM   3758 1HD2 LEU A 765      69.870  20.028  28.939  1.00  0.00           H  
ATOM   3759 2HD2 LEU A 765      71.040  18.711  29.196  1.00  0.00           H  
ATOM   3760 3HD2 LEU A 765      71.341  20.319  29.899  1.00  0.00           H  
ATOM   3761  N   SER A 766      76.441  19.822  26.844  1.00  0.00           N  
ATOM   3762  CA  SER A 766      77.747  19.892  27.501  1.00  0.00           C  
ATOM   3763  C   SER A 766      78.526  21.199  27.468  1.00  0.00           C  
ATOM   3764  O   SER A 766      79.479  21.368  28.238  1.00  0.00           O  
ATOM   3765  CB  SER A 766      78.622  18.802  26.915  1.00  0.00           C  
ATOM   3766  OG  SER A 766      78.926  19.039  25.567  1.00  0.00           O  
ATOM   3767  H   SER A 766      76.306  19.166  26.088  1.00  0.00           H  
ATOM   3768  HA  SER A 766      77.702  19.703  28.574  1.00  0.00           H  
ATOM   3769 1HB  SER A 766      79.550  18.757  27.484  1.00  0.00           H  
ATOM   3770 2HB  SER A 766      78.099  17.851  26.998  1.00  0.00           H  
ATOM   3771  HG  SER A 766      78.182  18.776  25.021  1.00  0.00           H  
ATOM   3772  N   ALA A 767      78.153  22.121  26.591  1.00  0.00           N  
ATOM   3773  CA  ALA A 767      78.783  23.437  26.622  1.00  0.00           C  
ATOM   3774  C   ALA A 767      78.650  24.013  28.044  1.00  0.00           C  
ATOM   3775  O   ALA A 767      79.537  24.716  28.538  1.00  0.00           O  
ATOM   3776  CB  ALA A 767      78.158  24.361  25.587  1.00  0.00           C  
ATOM   3777  H   ALA A 767      77.441  21.933  25.900  1.00  0.00           H  
ATOM   3778  HA  ALA A 767      79.831  23.329  26.340  1.00  0.00           H  
ATOM   3779 1HB  ALA A 767      78.635  25.340  25.640  1.00  0.00           H  
ATOM   3780 2HB  ALA A 767      78.300  23.943  24.591  1.00  0.00           H  
ATOM   3781 3HB  ALA A 767      77.093  24.466  25.789  1.00  0.00           H  
ATOM   3782  N   ILE A 768      77.536  23.700  28.700  1.00  0.00           N  
ATOM   3783  CA  ILE A 768      77.257  24.199  30.047  1.00  0.00           C  
ATOM   3784  C   ILE A 768      78.238  23.679  31.099  1.00  0.00           C  
ATOM   3785  O   ILE A 768      78.287  24.211  32.209  1.00  0.00           O  
ATOM   3786  CB  ILE A 768      75.828  23.832  30.484  1.00  0.00           C  
ATOM   3787  CG1 ILE A 768      75.348  24.778  31.588  1.00  0.00           C  
ATOM   3788  CG2 ILE A 768      75.770  22.387  30.955  1.00  0.00           C  
ATOM   3789  CD1 ILE A 768      75.270  26.226  31.161  1.00  0.00           C  
ATOM   3790  H   ILE A 768      76.863  23.097  28.249  1.00  0.00           H  
ATOM   3791  HA  ILE A 768      77.395  25.279  30.092  1.00  0.00           H  
ATOM   3792  HB  ILE A 768      75.152  23.967  29.640  1.00  0.00           H  
ATOM   3793 1HG1 ILE A 768      74.361  24.438  31.901  1.00  0.00           H  
ATOM   3794 2HG1 ILE A 768      76.044  24.683  32.422  1.00  0.00           H  
ATOM   3795 1HG2 ILE A 768      74.753  22.144  31.261  1.00  0.00           H  
ATOM   3796 2HG2 ILE A 768      76.071  21.728  30.142  1.00  0.00           H  
ATOM   3797 3HG2 ILE A 768      76.445  22.252  31.801  1.00  0.00           H  
ATOM   3798 1HD1 ILE A 768      74.923  26.835  31.996  1.00  0.00           H  
ATOM   3799 2HD1 ILE A 768      76.258  26.568  30.849  1.00  0.00           H  
ATOM   3800 3HD1 ILE A 768      74.574  26.324  30.329  1.00  0.00           H  
ATOM   3801  N   THR A 769      79.030  22.663  30.749  1.00  0.00           N  
ATOM   3802  CA  THR A 769      80.035  22.098  31.662  1.00  0.00           C  
ATOM   3803  C   THR A 769      81.471  22.574  31.463  1.00  0.00           C  
ATOM   3804  O   THR A 769      82.363  22.179  32.216  1.00  0.00           O  
ATOM   3805  CB  THR A 769      80.036  20.561  31.567  1.00  0.00           C  
ATOM   3806  OG1 THR A 769      80.564  20.159  30.296  1.00  0.00           O  
ATOM   3807  CG2 THR A 769      78.625  20.015  31.722  1.00  0.00           C  
ATOM   3808  H   THR A 769      78.932  22.273  29.823  1.00  0.00           H  
ATOM   3809  HA  THR A 769      79.795  22.372  32.690  1.00  0.00           H  
ATOM   3810  HB  THR A 769      80.669  20.158  32.357  1.00  0.00           H  
ATOM   3811  HG1 THR A 769      80.261  20.767  29.618  1.00  0.00           H  
ATOM   3812 1HG2 THR A 769      78.647  18.928  31.652  1.00  0.00           H  
ATOM   3813 2HG2 THR A 769      78.226  20.310  32.692  1.00  0.00           H  
ATOM   3814 3HG2 THR A 769      77.992  20.417  30.932  1.00  0.00           H  
ATOM   3815  N   LYS A 770      81.653  23.405  30.375  1.00  0.00           N  
ATOM   3816  CA  LYS A 770      83.022  23.783  30.028  1.00  0.00           C  
ATOM   3817  C   LYS A 770      83.678  24.730  31.024  1.00  0.00           C  
ATOM   3818  O   LYS A 770      82.997  25.353  31.844  1.00  0.00           O  
ATOM   3819  CB  LYS A 770      83.045  24.419  28.637  1.00  0.00           C  
ATOM   3820  CG  LYS A 770      82.504  23.526  27.529  1.00  0.00           C  
ATOM   3821  CD  LYS A 770      83.501  22.438  27.158  1.00  0.00           C  
ATOM   3822  CE  LYS A 770      82.958  21.542  26.054  1.00  0.00           C  
ATOM   3823  NZ  LYS A 770      83.979  20.571  25.574  1.00  0.00           N  
ATOM   3824  H   LYS A 770      80.885  23.819  29.867  1.00  0.00           H  
ATOM   3825  HA  LYS A 770      83.656  22.897  30.009  1.00  0.00           H  
ATOM   3826 1HB  LYS A 770      82.448  25.330  28.692  1.00  0.00           H  
ATOM   3827 2HB  LYS A 770      84.081  24.677  28.420  1.00  0.00           H  
ATOM   3828 1HG  LYS A 770      81.577  23.067  27.875  1.00  0.00           H  
ATOM   3829 2HG  LYS A 770      82.298  24.144  26.655  1.00  0.00           H  
ATOM   3830 1HD  LYS A 770      84.423  22.913  26.821  1.00  0.00           H  
ATOM   3831 2HD  LYS A 770      83.706  21.838  28.044  1.00  0.00           H  
ATOM   3832 1HE  LYS A 770      82.098  21.000  26.446  1.00  0.00           H  
ATOM   3833 2HE  LYS A 770      82.642  22.174  25.225  1.00  0.00           H  
ATOM   3834 1HZ  LYS A 770      83.580  19.997  24.844  1.00  0.00           H  
ATOM   3835 2HZ  LYS A 770      84.777  21.073  25.210  1.00  0.00           H  
ATOM   3836 3HZ  LYS A 770      84.272  19.984  26.342  1.00  0.00           H  
ATOM   3837  N   PRO A 771      85.019  24.846  30.970  1.00 21.33           N  
ATOM   3838  CA  PRO A 771      85.708  25.773  31.874  1.00 22.41           C  
ATOM   3839  C   PRO A 771      85.011  27.118  31.688  1.00 22.01           C  
ATOM   3840  O   PRO A 771      84.666  27.472  30.568  1.00 21.23           O  
ATOM   3841  CB  PRO A 771      87.136  25.775  31.336  1.00 21.86           C  
ATOM   3842  CG  PRO A 771      87.301  24.371  30.860  1.00 22.47           C  
ATOM   3843  CD  PRO A 771      85.986  24.106  30.139  1.00 21.83           C  
ATOM   3844  HA  PRO A 771      85.654  25.459  32.927  1.00  0.00           H  
ATOM   3845 1HB  PRO A 771      87.260  26.507  30.524  1.00  0.00           H  
ATOM   3846 2HB  PRO A 771      87.862  26.036  32.120  1.00  0.00           H  
ATOM   3847 1HG  PRO A 771      88.171  24.277  30.193  1.00  0.00           H  
ATOM   3848 2HG  PRO A 771      87.465  23.682  31.701  1.00  0.00           H  
ATOM   3849 1HD  PRO A 771      85.997  24.476  29.103  1.00  0.00           H  
ATOM   3850 2HD  PRO A 771      85.745  23.034  30.094  1.00  0.00           H  
ATOM   3851  N   TRP A 772      84.814  27.856  32.778  1.00  0.00           N  
ATOM   3852  CA  TRP A 772      84.096  29.131  32.735  1.00  0.00           C  
ATOM   3853  C   TRP A 772      84.304  30.095  31.560  1.00  0.00           C  
ATOM   3854  O   TRP A 772      83.333  30.557  30.965  1.00  0.00           O  
ATOM   3855  CB  TRP A 772      84.298  29.893  34.053  1.00  0.00           C  
ATOM   3856  CG  TRP A 772      83.654  31.250  34.042  1.00  0.00           C  
ATOM   3857  CD1 TRP A 772      84.276  32.453  33.852  1.00  0.00           C  
ATOM   3858  CD2 TRP A 772      82.256  31.540  34.183  1.00  0.00           C  
ATOM   3859  NE1 TRP A 772      83.354  33.472  33.861  1.00  0.00           N  
ATOM   3860  CE2 TRP A 772      82.105  32.938  34.059  1.00  0.00           C  
ATOM   3861  CE3 TRP A 772      81.115  30.752  34.390  1.00  0.00           C  
ATOM   3862  CZ2 TRP A 772      80.858  33.568  34.147  1.00  0.00           C  
ATOM   3863  CZ3 TRP A 772      79.875  31.378  34.474  1.00  0.00           C  
ATOM   3864  CH2 TRP A 772      79.758  32.773  34.350  1.00  0.00           C  
ATOM   3865  H   TRP A 772      85.173  27.523  33.662  1.00  0.00           H  
ATOM   3866  HA  TRP A 772      83.030  28.951  32.593  1.00  0.00           H  
ATOM   3867 1HB  TRP A 772      83.859  29.338  34.882  1.00  0.00           H  
ATOM   3868 2HB  TRP A 772      85.361  30.045  34.240  1.00  0.00           H  
ATOM   3869  HD1 TRP A 772      85.357  32.435  33.728  1.00  0.00           H  
ATOM   3870  HE1 TRP A 772      83.560  34.453  33.742  1.00  0.00           H  
ATOM   3871  HE3 TRP A 772      81.154  29.668  34.488  1.00  0.00           H  
ATOM   3872  HZ2 TRP A 772      80.808  34.653  34.049  1.00  0.00           H  
ATOM   3873  HZ3 TRP A 772      78.995  30.757  34.639  1.00  0.00           H  
ATOM   3874  HH2 TRP A 772      78.771  33.232  34.419  1.00  0.00           H  
ATOM   3875  N   PRO A 773      85.560  30.427  31.215  1.00 23.97           N  
ATOM   3876  CA  PRO A 773      85.727  31.293  30.042  1.00 23.41           C  
ATOM   3877  C   PRO A 773      85.129  30.730  28.753  1.00 22.50           C  
ATOM   3878  O   PRO A 773      84.549  31.475  27.964  1.00 23.20           O  
ATOM   3879  CB  PRO A 773      87.243  31.505  29.972  1.00 24.16           C  
ATOM   3880  CG  PRO A 773      87.800  30.290  30.641  1.00 27.06           C  
ATOM   3881  CD  PRO A 773      86.864  30.063  31.799  1.00 24.24           C  
ATOM   3882  HA  PRO A 773      85.177  32.242  30.132  1.00  0.00           H  
ATOM   3883 1HB  PRO A 773      87.590  31.589  28.931  1.00  0.00           H  
ATOM   3884 2HB  PRO A 773      87.546  32.427  30.489  1.00  0.00           H  
ATOM   3885 1HG  PRO A 773      87.820  29.432  29.954  1.00  0.00           H  
ATOM   3886 2HG  PRO A 773      88.834  30.460  30.976  1.00  0.00           H  
ATOM   3887 1HD  PRO A 773      86.878  29.019  32.146  1.00  0.00           H  
ATOM   3888 2HD  PRO A 773      87.113  30.693  32.666  1.00  0.00           H  
ATOM   3889  N   ILE A 774      85.263  29.423  28.545  1.00  0.00           N  
ATOM   3890  CA  ILE A 774      84.708  28.778  27.353  1.00  0.00           C  
ATOM   3891  C   ILE A 774      83.183  28.817  27.471  1.00  0.00           C  
ATOM   3892  O   ILE A 774      82.476  29.211  26.536  1.00  0.00           O  
ATOM   3893  CB  ILE A 774      85.186  27.323  27.192  1.00  0.00           C  
ATOM   3894  CG1 ILE A 774      86.684  27.286  26.877  1.00  0.00           C  
ATOM   3895  CG2 ILE A 774      84.393  26.620  26.102  1.00  0.00           C  
ATOM   3896  CD1 ILE A 774      87.304  25.914  27.019  1.00  0.00           C  
ATOM   3897  H   ILE A 774      85.758  28.861  29.223  1.00  0.00           H  
ATOM   3898  HA  ILE A 774      84.989  29.325  26.454  1.00  0.00           H  
ATOM   3899  HB  ILE A 774      85.051  26.798  28.137  1.00  0.00           H  
ATOM   3900 1HG1 ILE A 774      86.810  27.637  25.854  1.00  0.00           H  
ATOM   3901 2HG1 ILE A 774      87.176  27.979  27.561  1.00  0.00           H  
ATOM   3902 1HG2 ILE A 774      84.744  25.593  26.000  1.00  0.00           H  
ATOM   3903 2HG2 ILE A 774      83.336  26.617  26.365  1.00  0.00           H  
ATOM   3904 3HG2 ILE A 774      84.529  27.144  25.156  1.00  0.00           H  
ATOM   3905 1HD1 ILE A 774      88.366  25.968  26.781  1.00  0.00           H  
ATOM   3906 2HD1 ILE A 774      87.180  25.562  28.044  1.00  0.00           H  
ATOM   3907 3HD1 ILE A 774      86.815  25.221  26.337  1.00  0.00           H  
ATOM   3908  N   GLN A 775      82.696  28.410  28.640  1.00  0.00           N  
ATOM   3909  CA  GLN A 775      81.267  28.325  28.920  1.00  0.00           C  
ATOM   3910  C   GLN A 775      80.581  29.669  28.703  1.00  0.00           C  
ATOM   3911  O   GLN A 775      79.472  29.736  28.172  1.00  0.00           O  
ATOM   3912  CB  GLN A 775      81.028  27.849  30.356  1.00  0.00           C  
ATOM   3913  CG  GLN A 775      79.568  27.609  30.698  1.00  0.00           C  
ATOM   3914  CD  GLN A 775      78.831  28.894  31.026  1.00  0.00           C  
ATOM   3915  OE1 GLN A 775      77.624  29.009  30.800  1.00  0.00           O  
ATOM   3916  NE2 GLN A 775      79.557  29.872  31.558  1.00  0.00           N  
ATOM   3917  H   GLN A 775      83.355  28.150  29.361  1.00  0.00           H  
ATOM   3918  HA  GLN A 775      80.806  27.599  28.249  1.00  0.00           H  
ATOM   3919 1HB  GLN A 775      81.593  26.925  30.479  1.00  0.00           H  
ATOM   3920 2HB  GLN A 775      81.439  28.616  31.013  1.00  0.00           H  
ATOM   3921 1HG  GLN A 775      78.911  26.995  30.082  1.00  0.00           H  
ATOM   3922 2HG  GLN A 775      79.782  27.087  31.631  1.00  0.00           H  
ATOM   3923 1HE2 GLN A 775      79.125  30.743  31.795  1.00  0.00           H  
ATOM   3924 2HE2 GLN A 775      80.534  29.737  31.722  1.00  0.00           H  
ATOM   3925  N   GLN A 776      81.248  30.744  29.115  1.00  0.00           N  
ATOM   3926  CA  GLN A 776      80.661  32.062  28.941  1.00  0.00           C  
ATOM   3927  C   GLN A 776      80.622  32.532  27.503  1.00  0.00           C  
ATOM   3928  O   GLN A 776      79.638  33.133  27.082  1.00  0.00           O  
ATOM   3929  CB  GLN A 776      81.430  33.087  29.779  1.00  0.00           C  
ATOM   3930  CG  GLN A 776      80.855  34.492  29.727  1.00  0.00           C  
ATOM   3931  CD  GLN A 776      81.616  35.462  30.610  1.00  0.00           C  
ATOM   3932  OE1 GLN A 776      82.601  35.094  31.256  1.00  0.00           O  
ATOM   3933  NE2 GLN A 776      81.160  36.709  30.647  1.00  0.00           N  
ATOM   3934  H   GLN A 776      82.156  30.664  29.548  1.00  0.00           H  
ATOM   3935  HA  GLN A 776      79.607  32.032  29.219  1.00  0.00           H  
ATOM   3936 1HB  GLN A 776      81.423  32.723  30.806  1.00  0.00           H  
ATOM   3937 2HB  GLN A 776      82.454  33.095  29.404  1.00  0.00           H  
ATOM   3938 1HG  GLN A 776      80.625  35.001  28.791  1.00  0.00           H  
ATOM   3939 2HG  GLN A 776      79.925  34.223  30.231  1.00  0.00           H  
ATOM   3940 1HE2 GLN A 776      81.621  37.394  31.213  1.00  0.00           H  
ATOM   3941 2HE2 GLN A 776      80.357  36.965  30.109  1.00  0.00           H  
ATOM   3942  N   ARG A 777      81.683  32.271  26.746  1.00  0.00           N  
ATOM   3943  CA  ARG A 777      81.676  32.639  25.331  1.00  0.00           C  
ATOM   3944  C   ARG A 777      80.486  31.962  24.650  1.00  0.00           C  
ATOM   3945  O   ARG A 777      79.727  32.596  23.907  1.00  0.00           O  
ATOM   3946  CB  ARG A 777      82.992  32.327  24.634  1.00  0.00           C  
ATOM   3947  CG  ARG A 777      84.149  33.239  25.010  1.00  0.00           C  
ATOM   3948  CD  ARG A 777      85.325  33.139  24.110  1.00  0.00           C  
ATOM   3949  NE  ARG A 777      85.975  31.838  24.109  1.00  0.00           N  
ATOM   3950  CZ  ARG A 777      86.930  31.460  24.980  1.00  0.00           C  
ATOM   3951  NH1 ARG A 777      87.377  32.288  25.898  1.00  0.00           N  
ATOM   3952  NH2 ARG A 777      87.425  30.239  24.873  1.00  0.00           N  
ATOM   3953  H   ARG A 777      82.499  31.820  27.134  1.00  0.00           H  
ATOM   3954  HA  ARG A 777      81.640  33.725  25.233  1.00  0.00           H  
ATOM   3955 1HB  ARG A 777      83.248  31.298  24.885  1.00  0.00           H  
ATOM   3956 2HB  ARG A 777      82.809  32.404  23.562  1.00  0.00           H  
ATOM   3957 1HG  ARG A 777      83.797  34.271  24.991  1.00  0.00           H  
ATOM   3958 2HG  ARG A 777      84.475  32.985  26.020  1.00  0.00           H  
ATOM   3959 1HD  ARG A 777      85.008  33.346  23.088  1.00  0.00           H  
ATOM   3960 2HD  ARG A 777      86.068  33.875  24.415  1.00  0.00           H  
ATOM   3961  HE  ARG A 777      85.832  31.047  23.496  1.00  0.00           H  
ATOM   3962 1HH1 ARG A 777      87.001  33.224  25.956  1.00  0.00           H  
ATOM   3963 2HH1 ARG A 777      88.093  31.985  26.542  1.00  0.00           H  
ATOM   3964 1HH2 ARG A 777      87.084  29.620  24.150  1.00  0.00           H  
ATOM   3965 2HH2 ARG A 777      88.142  29.930  25.512  1.00  0.00           H  
ATOM   3966  N   ILE A 778      80.308  30.677  24.921  1.00  0.00           N  
ATOM   3967  CA  ILE A 778      79.263  29.912  24.250  1.00  0.00           C  
ATOM   3968  C   ILE A 778      77.878  30.323  24.752  1.00  0.00           C  
ATOM   3969  O   ILE A 778      76.922  30.360  23.980  1.00  0.00           O  
ATOM   3970  CB  ILE A 778      79.450  28.397  24.457  1.00  0.00           C  
ATOM   3971  CG1 ILE A 778      80.782  27.937  23.860  1.00  0.00           C  
ATOM   3972  CG2 ILE A 778      78.292  27.629  23.840  1.00  0.00           C  
ATOM   3973  CD1 ILE A 778      81.179  26.534  24.259  1.00  0.00           C  
ATOM   3974  H   ILE A 778      80.898  30.215  25.599  1.00  0.00           H  
ATOM   3975  HA  ILE A 778      79.255  30.127  23.182  1.00  0.00           H  
ATOM   3976  HB  ILE A 778      79.497  28.188  25.526  1.00  0.00           H  
ATOM   3977 1HG1 ILE A 778      80.688  27.993  22.776  1.00  0.00           H  
ATOM   3978 2HG1 ILE A 778      81.547  28.639  24.193  1.00  0.00           H  
ATOM   3979 1HG2 ILE A 778      78.440  26.561  23.995  1.00  0.00           H  
ATOM   3980 2HG2 ILE A 778      77.359  27.937  24.310  1.00  0.00           H  
ATOM   3981 3HG2 ILE A 778      78.246  27.837  22.771  1.00  0.00           H  
ATOM   3982 1HD1 ILE A 778      82.133  26.279  23.798  1.00  0.00           H  
ATOM   3983 2HD1 ILE A 778      81.275  26.478  25.344  1.00  0.00           H  
ATOM   3984 3HD1 ILE A 778      80.417  25.831  23.926  1.00  0.00           H  
ATOM   3985  N   ALA A 779      77.783  30.668  26.036  1.00  0.00           N  
ATOM   3986  CA  ALA A 779      76.549  31.234  26.580  1.00  0.00           C  
ATOM   3987  C   ALA A 779      76.160  32.523  25.857  1.00  0.00           C  
ATOM   3988  O   ALA A 779      74.978  32.761  25.596  1.00  0.00           O  
ATOM   3989  CB  ALA A 779      76.697  31.485  28.074  1.00  0.00           C  
ATOM   3990  H   ALA A 779      78.576  30.538  26.647  1.00  0.00           H  
ATOM   3991  HA  ALA A 779      75.741  30.518  26.431  1.00  0.00           H  
ATOM   3992 1HB  ALA A 779      75.770  31.905  28.465  1.00  0.00           H  
ATOM   3993 2HB  ALA A 779      76.913  30.546  28.582  1.00  0.00           H  
ATOM   3994 3HB  ALA A 779      77.512  32.187  28.245  1.00  0.00           H  
ATOM   3995  N   GLU A 780      77.150  33.356  25.540  1.00  0.00           N  
ATOM   3996  CA  GLU A 780      76.871  34.601  24.831  1.00  0.00           C  
ATOM   3997  C   GLU A 780      76.301  34.278  23.461  1.00  0.00           C  
ATOM   3998  O   GLU A 780      75.361  34.931  22.998  1.00  0.00           O  
ATOM   3999  CB  GLU A 780      78.133  35.456  24.699  1.00  0.00           C  
ATOM   4000  CG  GLU A 780      78.595  36.100  25.998  1.00  0.00           C  
ATOM   4001  CD  GLU A 780      79.924  36.783  25.828  1.00  0.00           C  
ATOM   4002  OE1 GLU A 780      80.479  36.701  24.759  1.00  0.00           O  
ATOM   4003  OE2 GLU A 780      80.331  37.480  26.727  1.00  0.00           O  
ATOM   4004  H   GLU A 780      78.103  33.135  25.789  1.00  0.00           H  
ATOM   4005  HA  GLU A 780      76.132  35.183  25.383  1.00  0.00           H  
ATOM   4006 1HB  GLU A 780      78.920  34.805  24.318  1.00  0.00           H  
ATOM   4007 2HB  GLU A 780      77.917  36.233  23.966  1.00  0.00           H  
ATOM   4008 1HG  GLU A 780      77.875  36.807  26.412  1.00  0.00           H  
ATOM   4009 2HG  GLU A 780      78.705  35.256  26.678  1.00  0.00           H  
ATOM   4010  N   LEU A 781      76.872  33.266  22.818  1.00  0.00           N  
ATOM   4011  CA  LEU A 781      76.388  32.840  21.514  1.00  0.00           C  
ATOM   4012  C   LEU A 781      74.905  32.487  21.588  1.00  0.00           C  
ATOM   4013  O   LEU A 781      74.108  32.952  20.772  1.00  0.00           O  
ATOM   4014  CB  LEU A 781      77.205  31.646  21.006  1.00  0.00           C  
ATOM   4015  CG  LEU A 781      78.638  31.973  20.569  1.00  0.00           C  
ATOM   4016  CD1 LEU A 781      79.384  30.692  20.221  1.00  0.00           C  
ATOM   4017  CD2 LEU A 781      78.604  32.918  19.377  1.00  0.00           C  
ATOM   4018  H   LEU A 781      77.655  32.781  23.234  1.00  0.00           H  
ATOM   4019  HA  LEU A 781      76.519  33.648  20.795  1.00  0.00           H  
ATOM   4020 1HB  LEU A 781      77.219  31.042  21.912  1.00  0.00           H  
ATOM   4021 2HB  LEU A 781      76.681  31.105  20.217  1.00  0.00           H  
ATOM   4022  HG  LEU A 781      79.117  32.498  21.397  1.00  0.00           H  
ATOM   4023 1HD1 LEU A 781      80.401  30.935  19.913  1.00  0.00           H  
ATOM   4024 2HD1 LEU A 781      79.416  30.041  21.095  1.00  0.00           H  
ATOM   4025 3HD1 LEU A 781      78.870  30.182  19.407  1.00  0.00           H  
ATOM   4026 1HD2 LEU A 781      79.623  33.151  19.068  1.00  0.00           H  
ATOM   4027 2HD2 LEU A 781      78.073  32.443  18.551  1.00  0.00           H  
ATOM   4028 3HD2 LEU A 781      78.091  33.838  19.656  1.00  0.00           H  
ATOM   4029  N   VAL A 782      74.545  31.655  22.560  1.00  0.00           N  
ATOM   4030  CA  VAL A 782      73.168  31.172  22.667  1.00  0.00           C  
ATOM   4031  C   VAL A 782      72.227  32.339  22.973  1.00  0.00           C  
ATOM   4032  O   VAL A 782      71.112  32.410  22.443  1.00  0.00           O  
ATOM   4033  CB  VAL A 782      73.022  30.095  23.759  1.00  0.00           C  
ATOM   4034  CG1 VAL A 782      71.555  29.877  24.098  1.00  0.00           C  
ATOM   4035  CG2 VAL A 782      73.664  28.791  23.311  1.00  0.00           C  
ATOM   4036  H   VAL A 782      75.228  31.349  23.239  1.00  0.00           H  
ATOM   4037  HA  VAL A 782      72.827  30.737  21.727  1.00  0.00           H  
ATOM   4038  HB  VAL A 782      73.557  30.421  24.651  1.00  0.00           H  
ATOM   4039 1HG1 VAL A 782      71.470  29.113  24.871  1.00  0.00           H  
ATOM   4040 2HG1 VAL A 782      71.122  30.809  24.460  1.00  0.00           H  
ATOM   4041 3HG1 VAL A 782      71.020  29.550  23.206  1.00  0.00           H  
ATOM   4042 1HG2 VAL A 782      73.552  28.042  24.094  1.00  0.00           H  
ATOM   4043 2HG2 VAL A 782      73.177  28.441  22.400  1.00  0.00           H  
ATOM   4044 3HG2 VAL A 782      74.724  28.955  23.115  1.00  0.00           H  
ATOM   4045  N   ALA A 783      72.674  33.247  23.834  1.00  0.00           N  
ATOM   4046  CA  ALA A 783      71.882  34.420  24.184  1.00  0.00           C  
ATOM   4047  C   ALA A 783      71.635  35.287  22.951  1.00  0.00           C  
ATOM   4048  O   ALA A 783      70.549  35.833  22.765  1.00  0.00           O  
ATOM   4049  CB  ALA A 783      72.572  35.223  25.277  1.00  0.00           C  
ATOM   4050  H   ALA A 783      73.583  33.124  24.257  1.00  0.00           H  
ATOM   4051  HA  ALA A 783      70.918  34.089  24.569  1.00  0.00           H  
ATOM   4052 1HB  ALA A 783      71.968  36.097  25.522  1.00  0.00           H  
ATOM   4053 2HB  ALA A 783      72.689  34.603  26.166  1.00  0.00           H  
ATOM   4054 3HB  ALA A 783      73.551  35.547  24.928  1.00  0.00           H  
ATOM   4055  N   THR A 784      72.657  35.429  22.116  1.00  0.00           N  
ATOM   4056  CA  THR A 784      72.529  36.190  20.884  1.00  0.00           C  
ATOM   4057  C   THR A 784      71.494  35.542  19.970  1.00  0.00           C  
ATOM   4058  O   THR A 784      70.644  36.224  19.391  1.00  0.00           O  
ATOM   4059  CB  THR A 784      73.873  36.299  20.140  1.00  0.00           C  
ATOM   4060  OG1 THR A 784      74.820  36.998  20.958  1.00  0.00           O  
ATOM   4061  CG2 THR A 784      73.695  37.045  18.826  1.00  0.00           C  
ATOM   4062  H   THR A 784      73.543  34.999  22.339  1.00  0.00           H  
ATOM   4063  HA  THR A 784      72.195  37.203  21.109  1.00  0.00           H  
ATOM   4064  HB  THR A 784      74.249  35.296  19.939  1.00  0.00           H  
ATOM   4065  HG1 THR A 784      74.977  36.498  21.762  1.00  0.00           H  
ATOM   4066 1HG2 THR A 784      74.655  37.112  18.314  1.00  0.00           H  
ATOM   4067 2HG2 THR A 784      72.984  36.509  18.197  1.00  0.00           H  
ATOM   4068 3HG2 THR A 784      73.320  38.048  19.026  1.00  0.00           H  
ATOM   4069  N   GLU A 785      71.567  34.221  19.843  1.00  0.00           N  
ATOM   4070  CA  GLU A 785      70.608  33.494  19.007  1.00  0.00           C  
ATOM   4071  C   GLU A 785      69.176  33.698  19.512  1.00  0.00           C  
ATOM   4072  O   GLU A 785      68.260  33.953  18.730  1.00  0.00           O  
ATOM   4073  CB  GLU A 785      70.948  32.002  18.973  1.00  0.00           C  
ATOM   4074  CG  GLU A 785      70.129  31.194  17.977  1.00  0.00           C  
ATOM   4075  CD  GLU A 785      70.568  29.756  17.948  1.00  0.00           C  
ATOM   4076  OE1 GLU A 785      71.702  29.508  17.613  1.00  0.00           O  
ATOM   4077  OE2 GLU A 785      69.809  28.915  18.368  1.00  0.00           O  
ATOM   4078  H   GLU A 785      72.290  33.705  20.324  1.00  0.00           H  
ATOM   4079  HA  GLU A 785      70.652  33.867  17.984  1.00  0.00           H  
ATOM   4080 1HB  GLU A 785      72.006  31.923  18.723  1.00  0.00           H  
ATOM   4081 2HB  GLU A 785      70.782  31.615  19.978  1.00  0.00           H  
ATOM   4082 1HG  GLU A 785      69.056  31.241  18.158  1.00  0.00           H  
ATOM   4083 2HG  GLU A 785      70.356  31.662  17.020  1.00  0.00           H  
ATOM   4084  N   PHE A 786      68.991  33.576  20.821  1.00  0.00           N  
ATOM   4085  CA  PHE A 786      67.664  33.723  21.400  1.00  0.00           C  
ATOM   4086  C   PHE A 786      67.139  35.135  21.149  1.00  0.00           C  
ATOM   4087  O   PHE A 786      65.973  35.314  20.799  1.00  0.00           O  
ATOM   4088  CB  PHE A 786      67.691  33.420  22.899  1.00  0.00           C  
ATOM   4089  CG  PHE A 786      67.644  31.954  23.222  1.00  0.00           C  
ATOM   4090  CD1 PHE A 786      68.431  31.426  24.234  1.00  0.00           C  
ATOM   4091  CD2 PHE A 786      66.813  31.099  22.514  1.00  0.00           C  
ATOM   4092  CE1 PHE A 786      68.389  30.077  24.532  1.00  0.00           C  
ATOM   4093  CE2 PHE A 786      66.767  29.751  22.810  1.00  0.00           C  
ATOM   4094  CZ  PHE A 786      67.556  29.239  23.820  1.00  0.00           C  
ATOM   4095  H   PHE A 786      69.774  33.379  21.428  1.00  0.00           H  
ATOM   4096  HA  PHE A 786      66.974  33.022  20.929  1.00  0.00           H  
ATOM   4097 1HB  PHE A 786      68.607  33.807  23.344  1.00  0.00           H  
ATOM   4098 2HB  PHE A 786      66.831  33.874  23.389  1.00  0.00           H  
ATOM   4099  HD1 PHE A 786      69.089  32.088  24.798  1.00  0.00           H  
ATOM   4100  HD2 PHE A 786      66.189  31.503  21.715  1.00  0.00           H  
ATOM   4101  HE1 PHE A 786      69.013  29.675  25.330  1.00  0.00           H  
ATOM   4102  HE2 PHE A 786      66.109  29.090  22.246  1.00  0.00           H  
ATOM   4103  HZ  PHE A 786      67.523  28.176  24.053  1.00  0.00           H  
ATOM   4104  N   PHE A 787      68.005  36.135  21.316  1.00  0.00           N  
ATOM   4105  CA  PHE A 787      67.609  37.523  21.064  1.00  0.00           C  
ATOM   4106  C   PHE A 787      67.259  37.742  19.601  1.00  0.00           C  
ATOM   4107  O   PHE A 787      66.331  38.490  19.279  1.00  0.00           O  
ATOM   4108  CB  PHE A 787      68.722  38.485  21.483  1.00  0.00           C  
ATOM   4109  CG  PHE A 787      68.990  38.495  22.961  1.00  0.00           C  
ATOM   4110  CD1 PHE A 787      68.099  37.905  23.846  1.00  0.00           C  
ATOM   4111  CD2 PHE A 787      70.131  39.096  23.471  1.00  0.00           C  
ATOM   4112  CE1 PHE A 787      68.344  37.914  25.206  1.00  0.00           C  
ATOM   4113  CE2 PHE A 787      70.379  39.105  24.830  1.00  0.00           C  
ATOM   4114  CZ  PHE A 787      69.483  38.514  25.698  1.00  0.00           C  
ATOM   4115  H   PHE A 787      68.949  35.940  21.620  1.00  0.00           H  
ATOM   4116  HA  PHE A 787      66.704  37.757  21.626  1.00  0.00           H  
ATOM   4117 1HB  PHE A 787      69.658  38.209  20.999  1.00  0.00           H  
ATOM   4118 2HB  PHE A 787      68.459  39.505  21.207  1.00  0.00           H  
ATOM   4119  HD1 PHE A 787      67.198  37.429  23.457  1.00  0.00           H  
ATOM   4120  HD2 PHE A 787      70.838  39.563  22.785  1.00  0.00           H  
ATOM   4121  HE1 PHE A 787      67.636  37.446  25.890  1.00  0.00           H  
ATOM   4122  HE2 PHE A 787      71.280  39.580  25.217  1.00  0.00           H  
ATOM   4123  HZ  PHE A 787      69.676  38.522  26.770  1.00  0.00           H  
ATOM   4124  N   ASP A 788      68.002  37.091  18.714  1.00 23.20           N  
ATOM   4125  CA  ASP A 788      67.741  37.227  17.293  1.00 24.36           C  
ATOM   4126  C   ASP A 788      66.369  36.628  16.995  1.00 23.80           C  
ATOM   4127  O   ASP A 788      65.633  37.150  16.156  1.00 23.34           O  
ATOM   4128  CB  ASP A 788      68.809  36.508  16.460  1.00 26.16           C  
ATOM   4129  CG  ASP A 788      70.130  37.258  16.421  1.00 29.74           C  
ATOM   4130  OD1 ASP A 788      70.122  38.497  16.575  1.00 29.46           O  
ATOM   4131  OD2 ASP A 788      71.179  36.609  16.214  1.00 32.24           O  
ATOM   4132  H   ASP A 788      68.757  36.494  19.021  1.00  0.00           H  
ATOM   4133  HA  ASP A 788      67.745  38.282  17.016  1.00  0.00           H  
ATOM   4134 1HB  ASP A 788      68.969  35.472  16.759  1.00  0.00           H  
ATOM   4135 2HB  ASP A 788      68.336  36.535  15.478  1.00  0.00           H  
ATOM   4136  N   GLN A 789      66.023  35.537  17.684  1.00 23.08           N  
ATOM   4137  CA  GLN A 789      64.726  34.886  17.475  1.00 22.83           C  
ATOM   4138  C   GLN A 789      63.598  35.807  17.939  1.00 23.56           C  
ATOM   4139  O   GLN A 789      62.565  35.930  17.272  1.00 22.70           O  
ATOM   4140  CB  GLN A 789      64.633  33.567  18.251  1.00 22.26           C  
ATOM   4141  CG  GLN A 789      63.338  32.794  17.983  1.00 23.60           C  
ATOM   4142  CD  GLN A 789      63.383  31.375  18.532  1.00 24.87           C  
ATOM   4143  OE1 GLN A 789      64.456  30.800  18.687  1.00 24.31           O  
ATOM   4144  NE2 GLN A 789      62.213  30.799  18.807  1.00 25.34           N  
ATOM   4145  H   GLN A 789      66.664  35.150  18.362  1.00  0.00           H  
ATOM   4146  HA  GLN A 789      64.588  34.680  16.414  1.00  0.00           H  
ATOM   4147 1HB  GLN A 789      65.496  32.968  17.959  1.00  0.00           H  
ATOM   4148 2HB  GLN A 789      64.708  33.818  19.309  1.00  0.00           H  
ATOM   4149 1HG  GLN A 789      62.351  33.204  18.197  1.00  0.00           H  
ATOM   4150 2HG  GLN A 789      63.485  32.751  16.903  1.00  0.00           H  
ATOM   4151 1HE2 GLN A 789      62.187  29.867  19.170  1.00  0.00           H  
ATOM   4152 2HE2 GLN A 789      61.361  31.298  18.652  1.00  0.00           H  
ATOM   4153  N   GLY A 790      63.801  36.428  19.096  1.00 23.62           N  
ATOM   4154  CA  GLY A 790      62.814  37.346  19.630  1.00 25.74           C  
ATOM   4155  C   GLY A 790      62.586  38.501  18.668  1.00 27.71           C  
ATOM   4156  O   GLY A 790      61.448  38.927  18.474  1.00 25.99           O  
ATOM   4157  H   GLY A 790      64.651  36.263  19.615  1.00  0.00           H  
ATOM   4158 1HA  GLY A 790      61.876  36.812  19.782  1.00  0.00           H  
ATOM   4159 2HA  GLY A 790      63.168  37.735  20.584  1.00  0.00           H  
ATOM   4160  N   ASP A 791      63.661  39.013  18.065  1.00 29.02           N  
ATOM   4161  CA  ASP A 791      63.535  40.114  17.111  1.00 30.84           C  
ATOM   4162  C   ASP A 791      62.731  39.660  15.896  1.00 32.02           C  
ATOM   4163  O   ASP A 791      61.888  40.394  15.375  1.00 32.16           O  
ATOM   4164  CB  ASP A 791      64.909  40.597  16.622  1.00 31.65           C  
ATOM   4165  CG  ASP A 791      65.712  41.300  17.700  1.00 32.92           C  
ATOM   4166  OD1 ASP A 791      65.154  41.600  18.776  1.00 33.06           O  
ATOM   4167  OD2 ASP A 791      66.910  41.563  17.463  1.00 33.24           O  
ATOM   4168  H   ASP A 791      64.577  38.639  18.266  1.00  0.00           H  
ATOM   4169  HA  ASP A 791      63.029  40.956  17.584  1.00  0.00           H  
ATOM   4170 1HB  ASP A 791      65.506  39.811  16.159  1.00  0.00           H  
ATOM   4171 2HB  ASP A 791      64.600  41.315  15.862  1.00  0.00           H  
ATOM   4172  N   ARG A 792      62.989  38.436  15.451  1.00 32.98           N  
ATOM   4173  CA  ARG A 792      62.313  37.891  14.283  1.00 34.33           C  
ATOM   4174  C   ARG A 792      60.830  37.599  14.511  1.00 34.76           C  
ATOM   4175  O   ARG A 792      59.997  37.891  13.653  1.00 34.63           O  
ATOM   4176  CB  ARG A 792      63.039  36.624  13.822  1.00 35.60           C  
ATOM   4177  CG  ARG A 792      62.649  36.140  12.442  1.00 37.21           C  
ATOM   4178  CD  ARG A 792      63.531  34.978  11.993  1.00 38.40           C  
ATOM   4179  NE  ARG A 792      63.487  33.859  12.931  1.00 38.80           N  
ATOM   4180  CZ  ARG A 792      64.414  33.603  13.854  1.00 39.18           C  
ATOM   4181  NH1 ARG A 792      65.482  34.382  13.979  1.00 38.16           N  
ATOM   4182  NH2 ARG A 792      64.274  32.554  14.655  1.00 37.64           N  
ATOM   4183  H   ARG A 792      63.671  37.869  15.934  1.00  0.00           H  
ATOM   4184  HA  ARG A 792      62.369  38.603  13.459  1.00  0.00           H  
ATOM   4185 1HB  ARG A 792      64.105  36.844  13.840  1.00  0.00           H  
ATOM   4186 2HB  ARG A 792      62.816  35.847  14.553  1.00  0.00           H  
ATOM   4187 1HG  ARG A 792      61.608  35.817  12.469  1.00  0.00           H  
ATOM   4188 2HG  ARG A 792      62.754  36.969  11.742  1.00  0.00           H  
ATOM   4189 1HD  ARG A 792      63.189  34.629  11.019  1.00  0.00           H  
ATOM   4190 2HD  ARG A 792      64.560  35.325  11.913  1.00  0.00           H  
ATOM   4191  HE  ARG A 792      62.791  33.133  13.036  1.00  0.00           H  
ATOM   4192 1HH1 ARG A 792      65.596  35.179  13.369  1.00  0.00           H  
ATOM   4193 2HH1 ARG A 792      66.175  34.174  14.683  1.00  0.00           H  
ATOM   4194 1HH2 ARG A 792      63.465  31.955  14.561  1.00  0.00           H  
ATOM   4195 2HH2 ARG A 792      64.976  32.359  15.354  1.00  0.00           H  
ATOM   4196  N   GLU A 793      60.494  37.025  15.662  1.00 35.26           N  
ATOM   4197  CA  GLU A 793      59.101  36.704  15.956  1.00 36.62           C  
ATOM   4198  C   GLU A 793      58.315  37.988  16.219  1.00 38.05           C  
ATOM   4199  O   GLU A 793      57.091  38.034  16.081  1.00 36.48           O  
ATOM   4200  CB  GLU A 793      59.030  35.745  17.153  1.00 37.00           C  
ATOM   4201  CG  GLU A 793      59.964  34.546  16.976  1.00 37.32           C  
ATOM   4202  CD  GLU A 793      59.675  33.382  17.907  1.00 38.10           C  
ATOM   4203  OE1 GLU A 793      59.390  33.618  19.104  1.00 37.43           O  
ATOM   4204  OE2 GLU A 793      59.757  32.222  17.433  1.00 36.61           O  
ATOM   4205  H   GLU A 793      61.204  36.805  16.346  1.00  0.00           H  
ATOM   4206  HA  GLU A 793      58.641  36.226  15.091  1.00  0.00           H  
ATOM   4207 1HB  GLU A 793      59.304  36.320  18.038  1.00  0.00           H  
ATOM   4208 2HB  GLU A 793      57.994  35.418  17.238  1.00  0.00           H  
ATOM   4209 1HG  GLU A 793      59.981  34.156  15.958  1.00  0.00           H  
ATOM   4210 2HG  GLU A 793      60.945  34.946  17.227  1.00  0.00           H  
ATOM   4211  N   ARG A 794      59.042  39.037  16.579  1.00 39.44           N  
ATOM   4212  CA  ARG A 794      58.442  40.333  16.841  1.00 42.10           C  
ATOM   4213  C   ARG A 794      57.988  40.933  15.511  1.00 42.60           C  
ATOM   4214  O   ARG A 794      56.903  41.510  15.408  1.00 42.23           O  
ATOM   4215  CB  ARG A 794      59.480  41.236  17.503  1.00 43.84           C  
ATOM   4216  CG  ARG A 794      58.957  42.544  18.023  1.00 46.87           C  
ATOM   4217  CD  ARG A 794      60.006  43.163  18.921  1.00 49.67           C  
ATOM   4218  NE  ARG A 794      59.546  44.395  19.541  1.00 52.29           N  
ATOM   4219  CZ  ARG A 794      60.241  45.066  20.453  1.00 54.57           C  
ATOM   4220  NH1 ARG A 794      61.425  44.611  20.844  1.00 55.19           N  
ATOM   4221  NH2 ARG A 794      59.757  46.191  20.968  1.00 55.17           N  
ATOM   4222  H   ARG A 794      60.042  38.930  16.673  1.00  0.00           H  
ATOM   4223  HA  ARG A 794      57.620  40.223  17.549  1.00  0.00           H  
ATOM   4224 1HB  ARG A 794      59.911  40.673  18.329  1.00  0.00           H  
ATOM   4225 2HB  ARG A 794      60.250  41.434  16.758  1.00  0.00           H  
ATOM   4226 1HG  ARG A 794      58.742  43.194  17.174  1.00  0.00           H  
ATOM   4227 2HG  ARG A 794      58.037  42.353  18.576  1.00  0.00           H  
ATOM   4228 1HD  ARG A 794      60.261  42.454  19.708  1.00  0.00           H  
ATOM   4229 2HD  ARG A 794      60.893  43.383  18.329  1.00  0.00           H  
ATOM   4230  HE  ARG A 794      58.687  44.909  19.394  1.00  0.00           H  
ATOM   4231 1HH1 ARG A 794      61.792  43.758  20.446  1.00  0.00           H  
ATOM   4232 2HH1 ARG A 794      61.954  45.120  21.537  1.00  0.00           H  
ATOM   4233 1HH2 ARG A 794      58.857  46.536  20.664  1.00  0.00           H  
ATOM   4234 2HH2 ARG A 794      60.290  46.696  21.661  1.00  0.00           H  
ATOM   4235  N   LYS A 795      58.824  40.771  14.492  1.00 43.58           N  
ATOM   4236  CA  LYS A 795      58.535  41.292  13.162  1.00 44.97           C  
ATOM   4237  C   LYS A 795      57.535  40.428  12.398  1.00 45.11           C  
ATOM   4238  O   LYS A 795      56.675  40.945  11.682  1.00 44.79           O  
ATOM   4239  CB  LYS A 795      59.836  41.412  12.363  1.00 46.73           C  
ATOM   4240  CG  LYS A 795      60.866  42.313  13.030  1.00 49.16           C  
ATOM   4241  CD  LYS A 795      62.133  42.463  12.199  1.00 51.82           C  
ATOM   4242  CE  LYS A 795      63.115  43.422  12.871  1.00 53.18           C  
ATOM   4243  NZ  LYS A 795      64.362  43.622  12.075  1.00 54.24           N  
ATOM   4244  H   LYS A 795      59.687  40.270  14.647  1.00  0.00           H  
ATOM   4245  HA  LYS A 795      58.075  42.278  13.244  1.00  0.00           H  
ATOM   4246 1HB  LYS A 795      60.237  40.404  12.252  1.00  0.00           H  
ATOM   4247 2HB  LYS A 795      59.574  41.808  11.382  1.00  0.00           H  
ATOM   4248 1HG  LYS A 795      60.421  43.298  13.177  1.00  0.00           H  
ATOM   4249 2HG  LYS A 795      61.126  41.884  13.997  1.00  0.00           H  
ATOM   4250 1HD  LYS A 795      62.594  41.481  12.089  1.00  0.00           H  
ATOM   4251 2HD  LYS A 795      61.860  42.847  11.216  1.00  0.00           H  
ATOM   4252 1HE  LYS A 795      62.619  44.382  13.003  1.00  0.00           H  
ATOM   4253 2HE  LYS A 795      63.378  43.013  13.847  1.00  0.00           H  
ATOM   4254 1HZ  LYS A 795      64.974  44.261  12.563  1.00  0.00           H  
ATOM   4255 2HZ  LYS A 795      64.830  42.735  11.953  1.00  0.00           H  
ATOM   4256 3HZ  LYS A 795      64.126  44.005  11.171  1.00  0.00           H  
ATOM   4257  N   GLU A 796      57.640  39.114  12.561  1.00 45.02           N  
ATOM   4258  CA  GLU A 796      56.753  38.186  11.870  1.00 45.29           C  
ATOM   4259  C   GLU A 796      55.422  37.905  12.564  1.00 44.42           C  
ATOM   4260  O   GLU A 796      54.432  37.597  11.899  1.00 44.10           O  
ATOM   4261  CB  GLU A 796      57.482  36.866  11.619  1.00 47.03           C  
ATOM   4262  CG  GLU A 796      58.569  36.964  10.563  1.00 49.65           C  
ATOM   4263  CD  GLU A 796      59.354  35.676  10.395  1.00 51.25           C  
ATOM   4264  OE1 GLU A 796      60.123  35.582   9.416  1.00 53.28           O  
ATOM   4265  OE2 GLU A 796      59.212  34.763  11.238  1.00 52.01           O  
ATOM   4266  H   GLU A 796      58.351  38.748  13.178  1.00  0.00           H  
ATOM   4267  HA  GLU A 796      56.447  38.610  10.913  1.00  0.00           H  
ATOM   4268 1HB  GLU A 796      57.917  36.557  12.570  1.00  0.00           H  
ATOM   4269 2HB  GLU A 796      56.730  36.140  11.310  1.00  0.00           H  
ATOM   4270 1HG  GLU A 796      58.197  37.269   9.585  1.00  0.00           H  
ATOM   4271 2HG  GLU A 796      59.236  37.732  10.953  1.00  0.00           H  
ATOM   4272  N   LEU A 797      55.383  38.014  13.887  1.00 43.08           N  
ATOM   4273  CA  LEU A 797      54.147  37.731  14.614  1.00 42.53           C  
ATOM   4274  C   LEU A 797      53.532  38.909  15.364  1.00 41.77           C  
ATOM   4275  O   LEU A 797      52.450  38.783  15.937  1.00 41.88           O  
ATOM   4276  CB  LEU A 797      54.379  36.582  15.597  1.00 41.76           C  
ATOM   4277  CG  LEU A 797      54.910  35.281  14.996  1.00 41.46           C  
ATOM   4278  CD1 LEU A 797      55.129  34.274  16.113  1.00 41.44           C  
ATOM   4279  CD2 LEU A 797      53.934  34.745  13.960  1.00 40.83           C  
ATOM   4280  H   LEU A 797      56.205  38.293  14.404  1.00  0.00           H  
ATOM   4281  HA  LEU A 797      53.366  37.447  13.909  1.00  0.00           H  
ATOM   4282 1HB  LEU A 797      55.144  37.037  16.224  1.00  0.00           H  
ATOM   4283 2HB  LEU A 797      53.492  36.379  16.197  1.00  0.00           H  
ATOM   4284  HG  LEU A 797      55.840  35.519  14.479  1.00  0.00           H  
ATOM   4285 1HD1 LEU A 797      55.508  33.342  15.694  1.00  0.00           H  
ATOM   4286 2HD1 LEU A 797      55.853  34.672  16.825  1.00  0.00           H  
ATOM   4287 3HD1 LEU A 797      54.185  34.085  16.622  1.00  0.00           H  
ATOM   4288 1HD2 LEU A 797      54.324  33.818  13.539  1.00  0.00           H  
ATOM   4289 2HD2 LEU A 797      52.971  34.552  14.432  1.00  0.00           H  
ATOM   4290 3HD2 LEU A 797      53.807  35.479  13.164  1.00  0.00           H  
ATOM   4291  N   ASN A 798      54.214  40.047  15.367  1.00 41.34           N  
ATOM   4292  CA  ASN A 798      53.704  41.218  16.068  1.00 40.74           C  
ATOM   4293  C   ASN A 798      53.419  40.936  17.535  1.00 39.78           C  
ATOM   4294  O   ASN A 798      52.391  41.350  18.069  1.00 39.42           O  
ATOM   4295  CB  ASN A 798      52.430  41.731  15.397  1.00 42.25           C  
ATOM   4296  CG  ASN A 798      52.714  42.751  14.323  1.00 43.59           C  
ATOM   4297  OD1 ASN A 798      53.210  43.845  14.608  1.00 45.23           O  
ATOM   4298  ND2 ASN A 798      52.407  42.404  13.077  1.00 43.66           N  
ATOM   4299  H   ASN A 798      55.097  40.111  14.881  1.00  0.00           H  
ATOM   4300  HA  ASN A 798      54.445  42.018  16.040  1.00  0.00           H  
ATOM   4301 1HB  ASN A 798      51.658  41.037  15.060  1.00  0.00           H  
ATOM   4302 2HB  ASN A 798      52.088  42.246  16.295  1.00  0.00           H  
ATOM   4303 1HD2 ASN A 798      52.575  43.042  12.325  1.00  0.00           H  
ATOM   4304 2HD2 ASN A 798      52.009  41.506  12.892  1.00  0.00           H  
ATOM   4305  N   ILE A 799      54.324  40.210  18.178  1.00 38.24           N  
ATOM   4306  CA  ILE A 799      54.177  39.914  19.595  1.00 37.88           C  
ATOM   4307  C   ILE A 799      55.501  40.236  20.260  1.00 36.54           C  
ATOM   4308  O   ILE A 799      56.547  40.229  19.610  1.00 36.88           O  
ATOM   4309  CB  ILE A 799      53.865  38.425  19.868  1.00 37.50           C  
ATOM   4310  CG1 ILE A 799      55.016  37.551  19.359  1.00 38.07           C  
ATOM   4311  CG2 ILE A 799      52.549  38.039  19.219  1.00 38.38           C  
ATOM   4312  CD1 ILE A 799      54.930  36.098  19.787  1.00 38.35           C  
ATOM   4313  H   ILE A 799      55.129  39.855  17.682  1.00  0.00           H  
ATOM   4314  HA  ILE A 799      53.388  40.523  20.034  1.00  0.00           H  
ATOM   4315  HB  ILE A 799      53.803  38.267  20.944  1.00  0.00           H  
ATOM   4316 1HG1 ILE A 799      55.009  37.607  18.271  1.00  0.00           H  
ATOM   4317 2HG1 ILE A 799      55.943  37.983  19.738  1.00  0.00           H  
ATOM   4318 1HG2 ILE A 799      52.340  36.988  19.417  1.00  0.00           H  
ATOM   4319 2HG2 ILE A 799      51.747  38.652  19.629  1.00  0.00           H  
ATOM   4320 3HG2 ILE A 799      52.613  38.199  18.143  1.00  0.00           H  
ATOM   4321 1HD1 ILE A 799      55.782  35.549  19.386  1.00  0.00           H  
ATOM   4322 2HD1 ILE A 799      54.940  36.037  20.876  1.00  0.00           H  
ATOM   4323 3HD1 ILE A 799      54.007  35.660  19.408  1.00  0.00           H  
ATOM   4324  N   GLU A 800      55.452  40.533  21.551  1.00 35.61           N  
ATOM   4325  CA  GLU A 800      56.663  40.818  22.292  1.00 34.94           C  
ATOM   4326  C   GLU A 800      57.210  39.486  22.768  1.00 33.86           C  
ATOM   4327  O   GLU A 800      56.470  38.642  23.284  1.00 33.10           O  
ATOM   4328  CB  GLU A 800      56.374  41.735  23.479  1.00 36.81           C  
ATOM   4329  CG  GLU A 800      56.128  43.178  23.073  1.00 39.51           C  
ATOM   4330  CD  GLU A 800      57.194  43.689  22.120  1.00 41.19           C  
ATOM   4331  OE1 GLU A 800      56.922  43.778  20.903  1.00 41.89           O  
ATOM   4332  OE2 GLU A 800      58.314  43.984  22.590  1.00 42.64           O  
ATOM   4333  H   GLU A 800      54.563  40.563  22.030  1.00  0.00           H  
ATOM   4334  HA  GLU A 800      57.386  41.313  21.643  1.00  0.00           H  
ATOM   4335 1HB  GLU A 800      55.495  41.334  23.984  1.00  0.00           H  
ATOM   4336 2HB  GLU A 800      57.235  41.676  24.145  1.00  0.00           H  
ATOM   4337 1HG  GLU A 800      55.146  43.342  22.629  1.00  0.00           H  
ATOM   4338 2HG  GLU A 800      56.196  43.724  24.013  1.00  0.00           H  
ATOM   4339  N   PRO A 801      58.520  39.279  22.605  1.00  0.00           N  
ATOM   4340  CA  PRO A 801      59.157  38.030  23.018  1.00  0.00           C  
ATOM   4341  C   PRO A 801      59.182  37.795  24.519  1.00  0.00           C  
ATOM   4342  O   PRO A 801      59.293  38.735  25.310  1.00  0.00           O  
ATOM   4343  CB  PRO A 801      60.575  38.154  22.451  1.00  0.00           C  
ATOM   4344  CG  PRO A 801      60.464  39.205  21.400  1.00  0.00           C  
ATOM   4345  CD  PRO A 801      59.442  40.181  21.918  1.00  0.00           C  
ATOM   4346  HA  PRO A 801      58.628  37.140  22.647  1.00  0.00           H  
ATOM   4347 1HB  PRO A 801      61.296  38.443  23.229  1.00  0.00           H  
ATOM   4348 2HB  PRO A 801      60.924  37.201  22.026  1.00  0.00           H  
ATOM   4349 1HG  PRO A 801      61.431  39.699  21.228  1.00  0.00           H  
ATOM   4350 2HG  PRO A 801      60.147  38.774  20.438  1.00  0.00           H  
ATOM   4351 1HD  PRO A 801      59.884  40.922  22.601  1.00  0.00           H  
ATOM   4352 2HD  PRO A 801      58.954  40.743  21.107  1.00  0.00           H  
ATOM   4353  N   THR A 802      59.065  36.530  24.911  1.00  0.00           N  
ATOM   4354  CA  THR A 802      59.142  36.177  26.319  1.00  0.00           C  
ATOM   4355  C   THR A 802      60.555  36.650  26.678  1.00  0.00           C  
ATOM   4356  O   THR A 802      61.411  36.736  25.797  1.00  0.00           O  
ATOM   4357  CB  THR A 802      58.957  34.674  26.600  1.00  0.00           C  
ATOM   4358  OG1 THR A 802      58.976  34.444  28.015  1.00  0.00           O  
ATOM   4359  CG2 THR A 802      60.067  33.868  25.944  1.00  0.00           C  
ATOM   4360  H   THR A 802      58.921  35.800  24.228  1.00  0.00           H  
ATOM   4361  HA  THR A 802      58.343  36.674  26.869  1.00  0.00           H  
ATOM   4362  HB  THR A 802      57.994  34.355  26.202  1.00  0.00           H  
ATOM   4363  HG1 THR A 802      58.089  34.548  28.368  1.00  0.00           H  
ATOM   4364 1HG2 THR A 802      59.919  32.809  26.153  1.00  0.00           H  
ATOM   4365 2HG2 THR A 802      60.048  34.033  24.866  1.00  0.00           H  
ATOM   4366 3HG2 THR A 802      61.030  34.186  26.342  1.00  0.00           H  
ATOM   4367  N   ASP A 803      60.812  36.963  27.943  1.00  0.00           N  
ATOM   4368  CA  ASP A 803      62.130  37.469  28.333  1.00  0.00           C  
ATOM   4369  C   ASP A 803      63.313  36.681  27.771  1.00  0.00           C  
ATOM   4370  O   ASP A 803      64.367  37.250  27.492  1.00  0.00           O  
ATOM   4371  CB  ASP A 803      62.232  37.507  29.859  1.00  0.00           C  
ATOM   4372  CG  ASP A 803      61.423  38.617  30.516  1.00  0.00           C  
ATOM   4373  OD1 ASP A 803      60.811  39.380  29.806  1.00  0.00           O  
ATOM   4374  OD2 ASP A 803      61.294  38.600  31.717  1.00  0.00           O  
ATOM   4375  H   ASP A 803      60.098  36.855  28.650  1.00  0.00           H  
ATOM   4376  HA  ASP A 803      62.281  38.465  27.916  1.00  0.00           H  
ATOM   4377 1HB  ASP A 803      61.994  36.555  30.334  1.00  0.00           H  
ATOM   4378 2HB  ASP A 803      63.296  37.716  29.975  1.00  0.00           H  
ATOM   4379  N   LEU A 804      63.135  35.377  27.606  1.00  0.00           N  
ATOM   4380  CA  LEU A 804      64.126  34.551  26.921  1.00  0.00           C  
ATOM   4381  C   LEU A 804      64.742  35.238  25.707  1.00  0.00           C  
ATOM   4382  O   LEU A 804      65.968  35.277  25.553  1.00  0.00           O  
ATOM   4383  CB  LEU A 804      63.488  33.222  26.499  1.00  0.00           C  
ATOM   4384  CG  LEU A 804      64.475  32.135  26.055  1.00  0.00           C  
ATOM   4385  CD1 LEU A 804      64.162  31.696  24.631  1.00  0.00           C  
ATOM   4386  CD2 LEU A 804      65.897  32.668  26.155  1.00  0.00           C  
ATOM   4387  H   LEU A 804      62.295  34.944  27.961  1.00  0.00           H  
ATOM   4388  HA  LEU A 804      64.948  34.328  27.601  1.00  0.00           H  
ATOM   4389 1HB  LEU A 804      63.023  32.941  27.443  1.00  0.00           H  
ATOM   4390 2HB  LEU A 804      62.716  33.366  25.744  1.00  0.00           H  
ATOM   4391  HG  LEU A 804      64.380  31.305  26.756  1.00  0.00           H  
ATOM   4392 1HD1 LEU A 804      64.869  30.924  24.324  1.00  0.00           H  
ATOM   4393 2HD1 LEU A 804      63.149  31.297  24.588  1.00  0.00           H  
ATOM   4394 3HD1 LEU A 804      64.246  32.551  23.961  1.00  0.00           H  
ATOM   4395 1HD2 LEU A 804      66.598  31.894  25.840  1.00  0.00           H  
ATOM   4396 2HD2 LEU A 804      66.005  33.541  25.511  1.00  0.00           H  
ATOM   4397 3HD2 LEU A 804      66.109  32.950  27.187  1.00  0.00           H  
ATOM   4398  N   MET A 805      63.895  35.775  24.844  1.00  0.00           N  
ATOM   4399  CA  MET A 805      64.352  36.261  23.556  1.00  0.00           C  
ATOM   4400  C   MET A 805      64.426  37.780  23.486  1.00  0.00           C  
ATOM   4401  O   MET A 805      64.612  38.351  22.410  1.00  0.00           O  
ATOM   4402  CB  MET A 805      63.433  35.735  22.454  1.00  0.00           C  
ATOM   4403  CG  MET A 805      63.301  34.219  22.416  1.00  0.00           C  
ATOM   4404  SD  MET A 805      62.116  33.656  21.178  1.00  0.00           S  
ATOM   4405  CE  MET A 805      60.572  33.903  22.049  1.00  0.00           C  
ATOM   4406  H   MET A 805      62.915  35.850  25.080  1.00  0.00           H  
ATOM   4407  HA  MET A 805      65.370  35.922  23.370  1.00  0.00           H  
ATOM   4408 1HB  MET A 805      62.454  36.181  22.618  1.00  0.00           H  
ATOM   4409 2HB  MET A 805      63.840  36.087  21.506  1.00  0.00           H  
ATOM   4410 1HG  MET A 805      64.280  33.798  22.192  1.00  0.00           H  
ATOM   4411 2HG  MET A 805      62.977  33.882  23.400  1.00  0.00           H  
ATOM   4412 1HE  MET A 805      59.741  33.600  21.412  1.00  0.00           H  
ATOM   4413 2HE  MET A 805      60.569  33.304  22.961  1.00  0.00           H  
ATOM   4414 3HE  MET A 805      60.465  34.957  22.307  1.00  0.00           H  
ATOM   4415  N   ASN A 806      64.293  38.421  24.646  1.00  0.00           N  
ATOM   4416  CA  ASN A 806      64.231  39.872  24.731  1.00  0.00           C  
ATOM   4417  C   ASN A 806      65.578  40.457  25.123  1.00  0.00           C  
ATOM   4418  O   ASN A 806      65.991  40.405  26.278  1.00  0.00           O  
ATOM   4419  CB  ASN A 806      63.159  40.326  25.705  1.00  0.00           C  
ATOM   4420  CG  ASN A 806      62.917  41.810  25.689  1.00  0.00           C  
ATOM   4421  OD1 ASN A 806      63.731  42.587  25.179  1.00  0.00           O  
ATOM   4422  ND2 ASN A 806      61.842  42.213  26.317  1.00  0.00           N  
ATOM   4423  H   ASN A 806      64.233  37.875  25.494  1.00  0.00           H  
ATOM   4424  HA  ASN A 806      63.946  40.288  23.763  1.00  0.00           H  
ATOM   4425 1HB  ASN A 806      62.201  39.808  25.761  1.00  0.00           H  
ATOM   4426 2HB  ASN A 806      63.759  40.078  26.580  1.00  0.00           H  
ATOM   4427 1HD2 ASN A 806      61.617  43.188  26.348  1.00  0.00           H  
ATOM   4428 2HD2 ASN A 806      61.246  41.548  26.766  1.00  0.00           H  
ATOM   4429  N   ARG A 807      66.245  41.027  24.132  1.00  0.00           N  
ATOM   4430  CA  ARG A 807      67.526  41.697  24.286  1.00  0.00           C  
ATOM   4431  C   ARG A 807      67.550  42.699  25.446  1.00  0.00           C  
ATOM   4432  O   ARG A 807      68.587  42.916  26.069  1.00  0.00           O  
ATOM   4433  CB  ARG A 807      67.966  42.352  22.985  1.00  0.00           C  
ATOM   4434  CG  ARG A 807      69.370  42.936  23.006  1.00  0.00           C  
ATOM   4435  CD  ARG A 807      69.886  43.338  21.673  1.00  0.00           C  
ATOM   4436  NE  ARG A 807      69.936  42.261  20.696  1.00  0.00           N  
ATOM   4437  CZ  ARG A 807      69.089  42.130  19.657  1.00  0.00           C  
ATOM   4438  NH1 ARG A 807      68.103  42.981  19.476  1.00  0.00           N  
ATOM   4439  NH2 ARG A 807      69.260  41.108  18.837  1.00  0.00           N  
ATOM   4440  H   ARG A 807      65.819  40.983  23.217  1.00  0.00           H  
ATOM   4441  HA  ARG A 807      68.310  40.958  24.455  1.00  0.00           H  
ATOM   4442 1HB  ARG A 807      67.905  41.591  22.209  1.00  0.00           H  
ATOM   4443 2HB  ARG A 807      67.251  43.146  22.772  1.00  0.00           H  
ATOM   4444 1HG  ARG A 807      69.369  43.818  23.646  1.00  0.00           H  
ATOM   4445 2HG  ARG A 807      70.049  42.189  23.419  1.00  0.00           H  
ATOM   4446 1HD  ARG A 807      69.244  44.118  21.265  1.00  0.00           H  
ATOM   4447 2HD  ARG A 807      70.898  43.723  21.786  1.00  0.00           H  
ATOM   4448  HE  ARG A 807      70.573  41.478  20.633  1.00  0.00           H  
ATOM   4449 1HH1 ARG A 807      67.975  43.747  20.122  1.00  0.00           H  
ATOM   4450 2HH1 ARG A 807      67.479  42.866  18.691  1.00  0.00           H  
ATOM   4451 1HH2 ARG A 807      70.012  40.453  19.001  1.00  0.00           H  
ATOM   4452 2HH2 ARG A 807      68.639  40.986  18.051  1.00  0.00           H  
ATOM   4453  N   GLU A 808      66.410  43.307  25.746  1.00 31.90           N  
ATOM   4454  CA  GLU A 808      66.363  44.300  26.814  1.00 34.38           C  
ATOM   4455  C   GLU A 808      66.389  43.695  28.215  1.00 33.72           C  
ATOM   4456  O   GLU A 808      66.477  44.420  29.207  1.00 32.36           O  
ATOM   4457  CB  GLU A 808      65.125  45.180  26.638  1.00 37.57           C  
ATOM   4458  CG  GLU A 808      65.106  45.902  25.299  1.00 42.08           C  
ATOM   4459  CD  GLU A 808      63.882  46.771  25.115  1.00 46.14           C  
ATOM   4460  OE1 GLU A 808      62.756  46.233  25.192  1.00 48.12           O  
ATOM   4461  OE2 GLU A 808      64.045  47.992  24.888  1.00 48.09           O  
ATOM   4462  H   GLU A 808      65.563  43.088  25.240  1.00  0.00           H  
ATOM   4463  HA  GLU A 808      67.255  44.926  26.775  1.00  0.00           H  
ATOM   4464 1HB  GLU A 808      64.256  44.529  26.728  1.00  0.00           H  
ATOM   4465 2HB  GLU A 808      65.127  45.900  27.456  1.00  0.00           H  
ATOM   4466 1HG  GLU A 808      65.992  46.513  25.123  1.00  0.00           H  
ATOM   4467 2HG  GLU A 808      65.075  45.092  24.572  1.00  0.00           H  
ATOM   4468  N   LYS A 809      66.330  42.369  28.291  1.00  0.00           N  
ATOM   4469  CA  LYS A 809      66.338  41.670  29.573  1.00  0.00           C  
ATOM   4470  C   LYS A 809      67.686  41.023  29.870  1.00  0.00           C  
ATOM   4471  O   LYS A 809      67.779  40.174  30.754  1.00  0.00           O  
ATOM   4472  CB  LYS A 809      65.237  40.609  29.604  1.00  0.00           C  
ATOM   4473  CG  LYS A 809      63.840  41.145  29.320  1.00  0.00           C  
ATOM   4474  CD  LYS A 809      63.437  42.205  30.334  1.00  0.00           C  
ATOM   4475  CE  LYS A 809      62.104  42.843  29.969  1.00  0.00           C  
ATOM   4476  NZ  LYS A 809      61.861  44.098  30.730  1.00  0.00           N  
ATOM   4477  H   LYS A 809      66.277  41.831  27.437  1.00  0.00           H  
ATOM   4478  HA  LYS A 809      66.141  42.376  30.380  1.00  0.00           H  
ATOM   4479 1HB  LYS A 809      65.496  39.857  28.858  1.00  0.00           H  
ATOM   4480 2HB  LYS A 809      65.256  40.157  30.596  1.00  0.00           H  
ATOM   4481 1HG  LYS A 809      63.832  41.577  28.319  1.00  0.00           H  
ATOM   4482 2HG  LYS A 809      63.135  40.315  29.363  1.00  0.00           H  
ATOM   4483 1HD  LYS A 809      63.359  41.736  31.315  1.00  0.00           H  
ATOM   4484 2HD  LYS A 809      64.210  42.973  30.360  1.00  0.00           H  
ATOM   4485 1HE  LYS A 809      62.110  43.061  28.902  1.00  0.00           H  
ATOM   4486 2HE  LYS A 809      61.312  42.127  30.188  1.00  0.00           H  
ATOM   4487 1HZ  LYS A 809      60.969  44.488  30.460  1.00  0.00           H  
ATOM   4488 2HZ  LYS A 809      61.854  43.896  31.720  1.00  0.00           H  
ATOM   4489 3HZ  LYS A 809      62.594  44.762  30.527  1.00  0.00           H  
ATOM   4490  N   LYS A 810      68.720  41.432  29.133  1.00  0.00           N  
ATOM   4491  CA  LYS A 810      70.086  40.910  29.299  1.00  0.00           C  
ATOM   4492  C   LYS A 810      70.573  40.833  30.739  1.00  0.00           C  
ATOM   4493  O   LYS A 810      71.320  39.928  31.103  1.00  0.00           O  
ATOM   4494  CB  LYS A 810      71.064  41.761  28.488  1.00  0.00           C  
ATOM   4495  CG  LYS A 810      72.497  41.246  28.490  1.00  0.00           C  
ATOM   4496  CD  LYS A 810      73.398  42.112  27.622  1.00  0.00           C  
ATOM   4497  CE  LYS A 810      74.835  41.614  27.645  1.00  0.00           C  
ATOM   4498  NZ  LYS A 810      75.723  42.437  26.779  1.00  0.00           N  
ATOM   4499  H   LYS A 810      68.545  42.136  28.430  1.00  0.00           H  
ATOM   4500  HA  LYS A 810      70.139  39.890  28.915  1.00  0.00           H  
ATOM   4501 1HB  LYS A 810      70.691  41.790  27.464  1.00  0.00           H  
ATOM   4502 2HB  LYS A 810      71.040  42.766  28.911  1.00  0.00           H  
ATOM   4503 1HG  LYS A 810      72.866  41.253  29.517  1.00  0.00           H  
ATOM   4504 2HG  LYS A 810      72.499  40.225  28.111  1.00  0.00           H  
ATOM   4505 1HD  LYS A 810      73.021  42.089  26.599  1.00  0.00           H  
ATOM   4506 2HD  LYS A 810      73.363  43.135  27.997  1.00  0.00           H  
ATOM   4507 1HE  LYS A 810      75.194  41.653  28.673  1.00  0.00           H  
ATOM   4508 2HE  LYS A 810      74.844  40.582  27.297  1.00  0.00           H  
ATOM   4509 1HZ  LYS A 810      76.665  42.074  26.822  1.00  0.00           H  
ATOM   4510 2HZ  LYS A 810      75.391  42.400  25.825  1.00  0.00           H  
ATOM   4511 3HZ  LYS A 810      75.716  43.393  27.102  1.00  0.00           H  
ATOM   4512  N   ASN A 811      70.175  41.808  31.545  1.00 32.63           N  
ATOM   4513  CA  ASN A 811      70.571  41.849  32.946  1.00 32.94           C  
ATOM   4514  C   ASN A 811      70.173  40.590  33.709  1.00 31.64           C  
ATOM   4515  O   ASN A 811      70.803  40.237  34.704  1.00 32.16           O  
ATOM   4516  CB  ASN A 811      69.931  43.058  33.623  1.00 35.79           C  
ATOM   4517  CG  ASN A 811      68.423  42.942  33.692  1.00 37.97           C  
ATOM   4518  OD1 ASN A 811      67.729  43.065  32.680  1.00 40.28           O  
ATOM   4519  ND2 ASN A 811      67.904  42.685  34.891  1.00 39.86           N  
ATOM   4520  H   ASN A 811      69.582  42.539  31.179  1.00  0.00           H  
ATOM   4521  HA  ASN A 811      71.656  41.946  33.020  1.00  0.00           H  
ATOM   4522 1HB  ASN A 811      70.324  43.444  34.564  1.00  0.00           H  
ATOM   4523 2HB  ASN A 811      70.200  43.735  32.812  1.00  0.00           H  
ATOM   4524 1HD2 ASN A 811      66.914  42.597  34.998  1.00  0.00           H  
ATOM   4525 2HD2 ASN A 811      68.505  42.580  35.684  1.00  0.00           H  
ATOM   4526  N   LYS A 812      69.127  39.920  33.237  1.00  0.00           N  
ATOM   4527  CA  LYS A 812      68.621  38.712  33.886  1.00  0.00           C  
ATOM   4528  C   LYS A 812      69.418  37.440  33.595  1.00  0.00           C  
ATOM   4529  O   LYS A 812      69.239  36.426  34.274  1.00  0.00           O  
ATOM   4530  CB  LYS A 812      67.161  38.494  33.484  1.00  0.00           C  
ATOM   4531  CG  LYS A 812      66.217  39.610  33.912  1.00  0.00           C  
ATOM   4532  CD  LYS A 812      64.783  39.308  33.502  1.00  0.00           C  
ATOM   4533  CE  LYS A 812      63.825  40.373  34.016  1.00  0.00           C  
ATOM   4534  NZ  LYS A 812      62.413  39.905  34.000  1.00  0.00           N  
ATOM   4535  H   LYS A 812      68.670  40.259  32.403  1.00  0.00           H  
ATOM   4536  HA  LYS A 812      68.673  38.825  34.970  1.00  0.00           H  
ATOM   4537 1HB  LYS A 812      67.141  38.398  32.398  1.00  0.00           H  
ATOM   4538 2HB  LYS A 812      66.841  37.555  33.937  1.00  0.00           H  
ATOM   4539 1HG  LYS A 812      66.272  39.713  34.996  1.00  0.00           H  
ATOM   4540 2HG  LYS A 812      66.542  40.537  33.442  1.00  0.00           H  
ATOM   4541 1HD  LYS A 812      64.734  39.269  32.413  1.00  0.00           H  
ATOM   4542 2HD  LYS A 812      64.501  38.339  33.913  1.00  0.00           H  
ATOM   4543 1HE  LYS A 812      64.112  40.628  35.035  1.00  0.00           H  
ATOM   4544 2HE  LYS A 812      63.922  41.254  33.381  1.00  0.00           H  
ATOM   4545 1HZ  LYS A 812      61.811  40.639  34.347  1.00  0.00           H  
ATOM   4546 2HZ  LYS A 812      62.146  39.669  33.055  1.00  0.00           H  
ATOM   4547 3HZ  LYS A 812      62.322  39.089  34.589  1.00  0.00           H  
ATOM   4548  N   ILE A 813      70.298  37.494  32.599  1.00  0.00           N  
ATOM   4549  CA  ILE A 813      70.958  36.286  32.112  1.00  0.00           C  
ATOM   4550  C   ILE A 813      71.562  35.381  33.185  1.00  0.00           C  
ATOM   4551  O   ILE A 813      71.415  34.163  33.119  1.00  0.00           O  
ATOM   4552  CB  ILE A 813      72.075  36.654  31.118  1.00  0.00           C  
ATOM   4553  CG1 ILE A 813      71.475  37.071  29.772  1.00  0.00           C  
ATOM   4554  CG2 ILE A 813      73.034  35.487  30.939  1.00  0.00           C  
ATOM   4555  CD1 ILE A 813      72.492  37.607  28.791  1.00  0.00           C  
ATOM   4556  H   ILE A 813      70.517  38.381  32.170  1.00  0.00           H  
ATOM   4557  HA  ILE A 813      70.231  35.596  31.686  1.00  0.00           H  
ATOM   4558  HB  ILE A 813      72.620  37.517  31.500  1.00  0.00           H  
ATOM   4559 1HG1 ILE A 813      70.989  36.194  29.348  1.00  0.00           H  
ATOM   4560 2HG1 ILE A 813      70.727  37.838  29.975  1.00  0.00           H  
ATOM   4561 1HG2 ILE A 813      73.816  35.765  30.233  1.00  0.00           H  
ATOM   4562 2HG2 ILE A 813      73.484  35.236  31.898  1.00  0.00           H  
ATOM   4563 3HG2 ILE A 813      72.489  34.624  30.556  1.00  0.00           H  
ATOM   4564 1HD1 ILE A 813      71.993  37.882  27.862  1.00  0.00           H  
ATOM   4565 2HD1 ILE A 813      72.979  38.487  29.214  1.00  0.00           H  
ATOM   4566 3HD1 ILE A 813      73.240  36.842  28.586  1.00  0.00           H  
ATOM   4567  N   PRO A 814      72.261  35.952  34.177  1.00  0.00           N  
ATOM   4568  CA  PRO A 814      72.851  35.057  35.177  1.00  0.00           C  
ATOM   4569  C   PRO A 814      71.839  34.255  36.002  1.00  0.00           C  
ATOM   4570  O   PRO A 814      71.994  33.043  36.159  1.00  0.00           O  
ATOM   4571  CB  PRO A 814      73.662  36.010  36.060  1.00  0.00           C  
ATOM   4572  CG  PRO A 814      73.890  37.208  35.203  1.00  0.00           C  
ATOM   4573  CD  PRO A 814      72.636  37.357  34.384  1.00  0.00           C  
ATOM   4574  HA  PRO A 814      73.436  34.242  34.726  1.00  0.00           H  
ATOM   4575 1HB  PRO A 814      73.114  36.274  36.977  1.00  0.00           H  
ATOM   4576 2HB  PRO A 814      74.614  35.557  36.374  1.00  0.00           H  
ATOM   4577 1HG  PRO A 814      74.073  38.104  35.814  1.00  0.00           H  
ATOM   4578 2HG  PRO A 814      74.770  37.073  34.558  1.00  0.00           H  
ATOM   4579 1HD  PRO A 814      71.856  37.921  34.916  1.00  0.00           H  
ATOM   4580 2HD  PRO A 814      72.819  37.881  33.434  1.00  0.00           H  
ATOM   4581  N   SER A 815      70.805  34.917  36.523  1.00  0.00           N  
ATOM   4582  CA  SER A 815      69.792  34.198  37.294  1.00  0.00           C  
ATOM   4583  C   SER A 815      69.086  33.179  36.402  1.00  0.00           C  
ATOM   4584  O   SER A 815      68.674  32.113  36.870  1.00  0.00           O  
ATOM   4585  CB  SER A 815      68.794  35.168  37.896  1.00  0.00           C  
ATOM   4586  OG  SER A 815      68.131  35.917  36.914  1.00  0.00           O  
ATOM   4587  H   SER A 815      70.708  35.914  36.393  1.00  0.00           H  
ATOM   4588  HA  SER A 815      70.189  33.723  38.193  1.00  0.00           H  
ATOM   4589 1HB  SER A 815      68.059  34.601  38.466  1.00  0.00           H  
ATOM   4590 2HB  SER A 815      69.325  35.847  38.562  1.00  0.00           H  
ATOM   4591  HG  SER A 815      67.327  35.462  36.654  1.00  0.00           H  
ATOM   4592  N   MET A 816      68.958  33.505  35.118  1.00  0.00           N  
ATOM   4593  CA  MET A 816      68.217  32.658  34.183  1.00  0.00           C  
ATOM   4594  C   MET A 816      69.040  31.418  33.836  1.00  0.00           C  
ATOM   4595  O   MET A 816      68.493  30.325  33.657  1.00  0.00           O  
ATOM   4596  CB  MET A 816      67.864  33.438  32.918  1.00  0.00           C  
ATOM   4597  CG  MET A 816      66.939  34.625  33.147  1.00  0.00           C  
ATOM   4598  SD  MET A 816      66.748  35.652  31.676  1.00  0.00           S  
ATOM   4599  CE  MET A 816      65.032  36.141  31.825  1.00  0.00           C  
ATOM   4600  H   MET A 816      69.381  34.358  34.780  1.00  0.00           H  
ATOM   4601  HA  MET A 816      67.281  32.335  34.636  1.00  0.00           H  
ATOM   4602 1HB  MET A 816      68.802  33.786  32.488  1.00  0.00           H  
ATOM   4603 2HB  MET A 816      67.389  32.734  32.233  1.00  0.00           H  
ATOM   4604 1HG  MET A 816      65.963  34.242  33.445  1.00  0.00           H  
ATOM   4605 2HG  MET A 816      67.355  35.228  33.953  1.00  0.00           H  
ATOM   4606 1HE  MET A 816      64.762  36.782  30.986  1.00  0.00           H  
ATOM   4607 2HE  MET A 816      64.399  35.253  31.823  1.00  0.00           H  
ATOM   4608 3HE  MET A 816      64.889  36.686  32.759  1.00  0.00           H  
ATOM   4609  N   GLN A 817      70.356  31.588  33.734  1.00  0.00           N  
ATOM   4610  CA  GLN A 817      71.246  30.442  33.571  1.00  0.00           C  
ATOM   4611  C   GLN A 817      71.107  29.516  34.773  1.00  0.00           C  
ATOM   4612  O   GLN A 817      71.284  28.302  34.659  1.00  0.00           O  
ATOM   4613  CB  GLN A 817      72.701  30.894  33.421  1.00  0.00           C  
ATOM   4614  CG  GLN A 817      73.210  30.887  31.990  1.00  0.00           C  
ATOM   4615  CD  GLN A 817      73.224  29.494  31.387  1.00  0.00           C  
ATOM   4616  OE1 GLN A 817      72.414  28.637  31.751  1.00  0.00           O  
ATOM   4617  NE2 GLN A 817      74.148  29.260  30.463  1.00  0.00           N  
ATOM   4618  H   GLN A 817      70.751  32.517  33.769  1.00  0.00           H  
ATOM   4619  HA  GLN A 817      70.959  29.880  32.683  1.00  0.00           H  
ATOM   4620 1HB  GLN A 817      72.761  31.903  33.829  1.00  0.00           H  
ATOM   4621 2HB  GLN A 817      73.305  30.220  34.029  1.00  0.00           H  
ATOM   4622 1HG  GLN A 817      72.844  31.576  31.230  1.00  0.00           H  
ATOM   4623 2HG  GLN A 817      74.232  31.155  32.260  1.00  0.00           H  
ATOM   4624 1HE2 GLN A 817      74.206  28.359  30.030  1.00  0.00           H  
ATOM   4625 2HE2 GLN A 817      74.787  29.982  30.199  1.00  0.00           H  
ATOM   4626  N   VAL A 818      71.102  30.172  35.967  1.00  0.00           N  
ATOM   4627  CA  VAL A 818      71.064  29.291  37.131  1.00  0.00           C  
ATOM   4628  C   VAL A 818      69.778  28.464  37.139  1.00  0.00           C  
ATOM   4629  O   VAL A 818      69.795  27.274  37.469  1.00  0.00           O  
ATOM   4630  CB  VAL A 818      71.167  30.084  38.447  1.00  0.00           C  
ATOM   4631  CG1 VAL A 818      70.901  29.176  39.638  1.00  0.00           C  
ATOM   4632  CG2 VAL A 818      72.536  30.736  38.571  1.00  0.00           C  
ATOM   4633  H   VAL A 818      71.181  31.169  36.107  1.00  0.00           H  
ATOM   4634  HA  VAL A 818      71.875  28.563  37.103  1.00  0.00           H  
ATOM   4635  HB  VAL A 818      70.433  30.890  38.433  1.00  0.00           H  
ATOM   4636 1HG1 VAL A 818      70.978  29.753  40.560  1.00  0.00           H  
ATOM   4637 2HG1 VAL A 818      69.900  28.754  39.557  1.00  0.00           H  
ATOM   4638 3HG1 VAL A 818      71.636  28.371  39.653  1.00  0.00           H  
ATOM   4639 1HG2 VAL A 818      72.591  31.293  39.506  1.00  0.00           H  
ATOM   4640 2HG2 VAL A 818      73.307  29.965  38.561  1.00  0.00           H  
ATOM   4641 3HG2 VAL A 818      72.692  31.417  37.734  1.00  0.00           H  
ATOM   4642  N   GLY A 819      68.668  29.093  36.772  1.00  0.00           N  
ATOM   4643  CA  GLY A 819      67.406  28.378  36.690  1.00  0.00           C  
ATOM   4644  C   GLY A 819      67.487  27.208  35.727  1.00  0.00           C  
ATOM   4645  O   GLY A 819      67.049  26.096  36.030  1.00  0.00           O  
ATOM   4646  H   GLY A 819      68.691  30.077  36.547  1.00  0.00           H  
ATOM   4647 1HA  GLY A 819      67.145  28.001  37.679  1.00  0.00           H  
ATOM   4648 2HA  GLY A 819      66.631  29.062  36.346  1.00  0.00           H  
ATOM   4649  N   PHE A 820      68.058  27.458  34.557  1.00  0.00           N  
ATOM   4650  CA  PHE A 820      68.173  26.412  33.557  1.00  0.00           C  
ATOM   4651  C   PHE A 820      69.022  25.255  34.079  1.00  0.00           C  
ATOM   4652  O   PHE A 820      68.661  24.083  33.933  1.00  0.00           O  
ATOM   4653  CB  PHE A 820      68.772  26.972  32.265  1.00  0.00           C  
ATOM   4654  CG  PHE A 820      69.115  25.918  31.250  1.00  0.00           C  
ATOM   4655  CD1 PHE A 820      68.117  25.201  30.609  1.00  0.00           C  
ATOM   4656  CD2 PHE A 820      70.437  25.643  30.935  1.00  0.00           C  
ATOM   4657  CE1 PHE A 820      68.432  24.231  29.675  1.00  0.00           C  
ATOM   4658  CE2 PHE A 820      70.755  24.676  30.002  1.00  0.00           C  
ATOM   4659  CZ  PHE A 820      69.751  23.969  29.372  1.00  0.00           C  
ATOM   4660  H   PHE A 820      68.418  28.378  34.349  1.00  0.00           H  
ATOM   4661  HA  PHE A 820      67.184  26.014  33.322  1.00  0.00           H  
ATOM   4662 1HB  PHE A 820      68.065  27.647  31.785  1.00  0.00           H  
ATOM   4663 2HB  PHE A 820      69.695  27.507  32.482  1.00  0.00           H  
ATOM   4664  HD1 PHE A 820      67.074  25.409  30.848  1.00  0.00           H  
ATOM   4665  HD2 PHE A 820      71.231  26.201  31.434  1.00  0.00           H  
ATOM   4666  HE1 PHE A 820      67.637  23.675  29.179  1.00  0.00           H  
ATOM   4667  HE2 PHE A 820      71.798  24.469  29.763  1.00  0.00           H  
ATOM   4668  HZ  PHE A 820      70.000  23.205  28.637  1.00  0.00           H  
ATOM   4669  N   ILE A 821      70.150  25.585  34.691  1.00  0.00           N  
ATOM   4670  CA  ILE A 821      71.064  24.564  35.175  1.00  0.00           C  
ATOM   4671  C   ILE A 821      70.405  23.685  36.236  1.00  0.00           C  
ATOM   4672  O   ILE A 821      70.509  22.456  36.189  1.00  0.00           O  
ATOM   4673  CB  ILE A 821      72.344  25.189  35.760  1.00  0.00           C  
ATOM   4674  CG1 ILE A 821      73.182  25.828  34.650  1.00  0.00           C  
ATOM   4675  CG2 ILE A 821      73.154  24.141  36.507  1.00  0.00           C  
ATOM   4676  CD1 ILE A 821      74.289  26.723  35.158  1.00  0.00           C  
ATOM   4677  H   ILE A 821      70.383  26.558  34.826  1.00  0.00           H  
ATOM   4678  HA  ILE A 821      71.334  23.878  34.373  1.00  0.00           H  
ATOM   4679  HB  ILE A 821      72.067  25.990  36.445  1.00  0.00           H  
ATOM   4680 1HG1 ILE A 821      73.612  25.018  34.061  1.00  0.00           H  
ATOM   4681 2HG1 ILE A 821      72.503  26.409  34.025  1.00  0.00           H  
ATOM   4682 1HG2 ILE A 821      74.056  24.599  36.914  1.00  0.00           H  
ATOM   4683 2HG2 ILE A 821      72.557  23.731  37.321  1.00  0.00           H  
ATOM   4684 3HG2 ILE A 821      73.433  23.339  35.823  1.00  0.00           H  
ATOM   4685 1HD1 ILE A 821      74.838  27.139  34.314  1.00  0.00           H  
ATOM   4686 2HD1 ILE A 821      73.860  27.535  35.746  1.00  0.00           H  
ATOM   4687 3HD1 ILE A 821      74.969  26.145  35.782  1.00  0.00           H  
ATOM   4688  N   ASP A 822      69.719  24.309  37.187  1.00 22.22           N  
ATOM   4689  CA  ASP A 822      69.041  23.546  38.234  1.00 24.55           C  
ATOM   4690  C   ASP A 822      67.922  22.664  37.702  1.00 24.35           C  
ATOM   4691  O   ASP A 822      67.807  21.493  38.078  1.00 26.10           O  
ATOM   4692  CB  ASP A 822      68.450  24.482  39.296  1.00 25.73           C  
ATOM   4693  CG  ASP A 822      69.513  25.188  40.114  1.00 27.62           C  
ATOM   4694  OD1 ASP A 822      70.651  24.684  40.172  1.00 27.84           O  
ATOM   4695  OD2 ASP A 822      69.202  26.245  40.712  1.00 28.47           O  
ATOM   4696  H   ASP A 822      69.660  25.317  37.197  1.00  0.00           H  
ATOM   4697  HA  ASP A 822      69.751  22.876  38.721  1.00  0.00           H  
ATOM   4698 1HB  ASP A 822      67.739  25.204  38.893  1.00  0.00           H  
ATOM   4699 2HB  ASP A 822      67.922  23.758  39.917  1.00  0.00           H  
ATOM   4700  N   ALA A 823      67.111  23.227  36.814  1.00  0.00           N  
ATOM   4701  CA  ALA A 823      65.964  22.524  36.264  1.00  0.00           C  
ATOM   4702  C   ALA A 823      66.255  21.420  35.268  1.00  0.00           C  
ATOM   4703  O   ALA A 823      65.550  20.404  35.248  1.00  0.00           O  
ATOM   4704  CB  ALA A 823      65.029  23.539  35.621  1.00  0.00           C  
ATOM   4705  H   ALA A 823      67.300  24.173  36.514  1.00  0.00           H  
ATOM   4706  HA  ALA A 823      65.448  22.008  37.074  1.00  0.00           H  
ATOM   4707 1HB  ALA A 823      64.143  23.028  35.243  1.00  0.00           H  
ATOM   4708 2HB  ALA A 823      64.732  24.281  36.361  1.00  0.00           H  
ATOM   4709 3HB  ALA A 823      65.541  24.033  34.796  1.00  0.00           H  
ATOM   4710  N   ILE A 824      67.302  21.602  34.469  1.00  0.00           N  
ATOM   4711  CA  ILE A 824      67.611  20.657  33.401  1.00  0.00           C  
ATOM   4712  C   ILE A 824      68.939  19.904  33.426  1.00  0.00           C  
ATOM   4713  O   ILE A 824      68.984  18.696  33.154  1.00  0.00           O  
ATOM   4714  CB  ILE A 824      67.530  21.384  32.046  1.00  0.00           C  
ATOM   4715  CG1 ILE A 824      66.129  21.961  31.832  1.00  0.00           C  
ATOM   4716  CG2 ILE A 824      67.900  20.440  30.913  1.00  0.00           C  
ATOM   4717  CD1 ILE A 824      65.041  20.913  31.767  1.00  0.00           C  
ATOM   4718  H   ILE A 824      67.897  22.408  34.600  1.00  0.00           H  
ATOM   4719  HA  ILE A 824      66.925  19.811  33.427  1.00  0.00           H  
ATOM   4720  HB  ILE A 824      68.219  22.229  32.055  1.00  0.00           H  
ATOM   4721 1HG1 ILE A 824      65.928  22.642  32.659  1.00  0.00           H  
ATOM   4722 2HG1 ILE A 824      66.148  22.522  30.898  1.00  0.00           H  
ATOM   4723 1HG2 ILE A 824      67.837  20.970  29.963  1.00  0.00           H  
ATOM   4724 2HG2 ILE A 824      68.916  20.076  31.059  1.00  0.00           H  
ATOM   4725 3HG2 ILE A 824      67.210  19.595  30.903  1.00  0.00           H  
ATOM   4726 1HD1 ILE A 824      64.076  21.398  31.613  1.00  0.00           H  
ATOM   4727 2HD1 ILE A 824      65.240  20.232  30.939  1.00  0.00           H  
ATOM   4728 3HD1 ILE A 824      65.018  20.352  32.700  1.00  0.00           H  
ATOM   4729  N   CYS A 825      70.011  20.609  33.756  1.00  0.00           N  
ATOM   4730  CA  CYS A 825      71.350  20.030  33.707  1.00  0.00           C  
ATOM   4731  C   CYS A 825      71.925  19.237  34.872  1.00  0.00           C  
ATOM   4732  O   CYS A 825      72.412  18.121  34.686  1.00  0.00           O  
ATOM   4733  CB  CYS A 825      72.182  21.299  33.524  1.00  0.00           C  
ATOM   4734  SG  CYS A 825      71.883  22.175  31.970  1.00  0.00           S  
ATOM   4735  H   CYS A 825      69.901  21.569  34.048  1.00  0.00           H  
ATOM   4736  HA  CYS A 825      71.465  19.270  32.934  1.00  0.00           H  
ATOM   4737 1HB  CYS A 825      71.964  22.012  34.320  1.00  0.00           H  
ATOM   4738 2HB  CYS A 825      73.245  21.057  33.534  1.00  0.00           H  
ATOM   4739  HG  CYS A 825      72.562  21.329  31.201  1.00  0.00           H  
ATOM   4740  N   LEU A 826      71.895  19.802  36.072  1.00 20.58           N  
ATOM   4741  CA  LEU A 826      72.501  19.114  37.202  1.00 21.47           C  
ATOM   4742  C   LEU A 826      72.069  17.676  37.470  1.00 22.08           C  
ATOM   4743  O   LEU A 826      72.919  16.815  37.696  1.00 22.38           O  
ATOM   4744  CB  LEU A 826      72.344  19.947  38.480  1.00 23.48           C  
ATOM   4745  CG  LEU A 826      73.324  21.116  38.609  1.00 24.58           C  
ATOM   4746  CD1 LEU A 826      72.972  21.946  39.837  1.00 26.98           C  
ATOM   4747  CD2 LEU A 826      74.753  20.587  38.719  1.00 25.03           C  
ATOM   4748  H   LEU A 826      71.460  20.701  36.219  1.00  0.00           H  
ATOM   4749  HA  LEU A 826      73.562  18.961  37.010  1.00  0.00           H  
ATOM   4750 1HB  LEU A 826      71.333  20.319  38.326  1.00  0.00           H  
ATOM   4751 2HB  LEU A 826      72.369  19.324  39.374  1.00  0.00           H  
ATOM   4752  HG  LEU A 826      73.257  21.698  37.689  1.00  0.00           H  
ATOM   4753 1HD1 LEU A 826      73.671  22.778  39.927  1.00  0.00           H  
ATOM   4754 2HD1 LEU A 826      71.958  22.334  39.736  1.00  0.00           H  
ATOM   4755 3HD1 LEU A 826      73.035  21.322  40.728  1.00  0.00           H  
ATOM   4756 1HD2 LEU A 826      75.445  21.425  38.810  1.00  0.00           H  
ATOM   4757 2HD2 LEU A 826      74.838  19.948  39.598  1.00  0.00           H  
ATOM   4758 3HD2 LEU A 826      74.998  20.010  37.827  1.00  0.00           H  
ATOM   4759  N   GLN A 827      70.772  17.397  37.435  1.00 22.44           N  
ATOM   4760  CA  GLN A 827      70.330  16.037  37.725  1.00 22.67           C  
ATOM   4761  C   GLN A 827      70.791  15.047  36.654  1.00 21.81           C  
ATOM   4762  O   GLN A 827      71.095  13.899  36.958  1.00 20.74           O  
ATOM   4763  CB  GLN A 827      68.810  15.996  37.897  1.00 24.43           C  
ATOM   4764  CG  GLN A 827      68.277  14.656  38.401  1.00 28.80           C  
ATOM   4765  CD  GLN A 827      66.879  14.764  39.003  1.00 30.11           C  
ATOM   4766  OE1 GLN A 827      66.114  15.676  38.672  1.00 31.82           O  
ATOM   4767  NE2 GLN A 827      66.538  13.826  39.884  1.00 30.53           N  
ATOM   4768  H   GLN A 827      70.083  18.101  37.213  1.00  0.00           H  
ATOM   4769  HA  GLN A 827      70.806  15.686  38.641  1.00  0.00           H  
ATOM   4770 1HB  GLN A 827      68.551  16.786  38.602  1.00  0.00           H  
ATOM   4771 2HB  GLN A 827      68.377  16.223  36.923  1.00  0.00           H  
ATOM   4772 1HG  GLN A 827      68.309  13.746  37.803  1.00  0.00           H  
ATOM   4773 2HG  GLN A 827      68.997  14.578  39.217  1.00  0.00           H  
ATOM   4774 1HE2 GLN A 827      65.633  13.846  40.312  1.00  0.00           H  
ATOM   4775 2HE2 GLN A 827      67.185  13.100  40.118  1.00  0.00           H  
ATOM   4776  N   LEU A 828      70.857  15.496  35.405  1.00 20.05           N  
ATOM   4777  CA  LEU A 828      71.307  14.619  34.328  1.00 20.02           C  
ATOM   4778  C   LEU A 828      72.787  14.254  34.485  1.00 19.92           C  
ATOM   4779  O   LEU A 828      73.159  13.080  34.393  1.00 20.31           O  
ATOM   4780  CB  LEU A 828      71.066  15.293  32.974  1.00 19.42           C  
ATOM   4781  CG  LEU A 828      71.664  14.602  31.739  1.00 19.88           C  
ATOM   4782  CD1 LEU A 828      71.106  13.186  31.587  1.00 18.28           C  
ATOM   4783  CD2 LEU A 828      71.344  15.434  30.505  1.00 19.00           C  
ATOM   4784  H   LEU A 828      70.597  16.448  35.188  1.00  0.00           H  
ATOM   4785  HA  LEU A 828      70.752  13.682  34.364  1.00  0.00           H  
ATOM   4786 1HB  LEU A 828      69.980  15.229  32.935  1.00  0.00           H  
ATOM   4787 2HB  LEU A 828      71.368  16.340  32.985  1.00  0.00           H  
ATOM   4788  HG  LEU A 828      72.747  14.589  31.867  1.00  0.00           H  
ATOM   4789 1HD1 LEU A 828      71.543  12.715  30.706  1.00  0.00           H  
ATOM   4790 2HD1 LEU A 828      71.355  12.600  32.472  1.00  0.00           H  
ATOM   4791 3HD1 LEU A 828      70.023  13.232  31.474  1.00  0.00           H  
ATOM   4792 1HD2 LEU A 828      71.765  14.952  29.622  1.00  0.00           H  
ATOM   4793 2HD2 LEU A 828      70.263  15.518  30.392  1.00  0.00           H  
ATOM   4794 3HD2 LEU A 828      71.775  16.429  30.615  1.00  0.00           H  
ATOM   4795  N   TYR A 829      73.641  15.242  34.737  1.00 18.80           N  
ATOM   4796  CA  TYR A 829      75.060  14.935  34.878  1.00 19.53           C  
ATOM   4797  C   TYR A 829      75.346  14.087  36.121  1.00 20.67           C  
ATOM   4798  O   TYR A 829      76.251  13.255  36.116  1.00 19.93           O  
ATOM   4799  CB  TYR A 829      75.889  16.227  34.846  1.00 17.62           C  
ATOM   4800  CG  TYR A 829      75.898  16.832  33.452  1.00 17.40           C  
ATOM   4801  CD1 TYR A 829      75.345  18.088  33.206  1.00 16.80           C  
ATOM   4802  CD2 TYR A 829      76.400  16.108  32.364  1.00 18.36           C  
ATOM   4803  CE1 TYR A 829      75.278  18.608  31.904  1.00 16.88           C  
ATOM   4804  CE2 TYR A 829      76.339  16.615  31.056  1.00 16.48           C  
ATOM   4805  CZ  TYR A 829      75.778  17.864  30.835  1.00 17.47           C  
ATOM   4806  OH  TYR A 829      75.729  18.378  29.551  1.00 15.75           O  
ATOM   4807  H   TYR A 829      73.333  16.199  34.833  1.00  0.00           H  
ATOM   4808  HA  TYR A 829      75.383  14.292  34.059  1.00  0.00           H  
ATOM   4809 1HB  TYR A 829      75.443  16.915  35.566  1.00  0.00           H  
ATOM   4810 2HB  TYR A 829      76.898  15.970  35.166  1.00  0.00           H  
ATOM   4811  HD1 TYR A 829      74.960  18.667  34.046  1.00  0.00           H  
ATOM   4812  HD2 TYR A 829      76.846  15.130  32.543  1.00  0.00           H  
ATOM   4813  HE1 TYR A 829      74.843  19.591  31.725  1.00  0.00           H  
ATOM   4814  HE2 TYR A 829      76.730  16.027  30.225  1.00  0.00           H  
ATOM   4815  HH  TYR A 829      76.110  17.788  28.896  1.00  0.00           H  
ATOM   4816  N   GLU A 830      74.551  14.273  37.169  1.00 21.84           N  
ATOM   4817  CA  GLU A 830      74.712  13.477  38.383  1.00 24.00           C  
ATOM   4818  C   GLU A 830      74.383  12.024  38.049  1.00 22.74           C  
ATOM   4819  O   GLU A 830      75.128  11.107  38.390  1.00 22.94           O  
ATOM   4820  CB  GLU A 830      73.759  13.959  39.483  1.00 27.12           C  
ATOM   4821  CG  GLU A 830      74.068  15.333  40.056  1.00 33.94           C  
ATOM   4822  CD  GLU A 830      73.026  15.794  41.070  1.00 36.84           C  
ATOM   4823  OE1 GLU A 830      73.194  16.894  41.640  1.00 39.22           O  
ATOM   4824  OE2 GLU A 830      72.040  15.057  41.299  1.00 39.50           O  
ATOM   4825  H   GLU A 830      73.823  14.973  37.132  1.00  0.00           H  
ATOM   4826  HA  GLU A 830      75.735  13.565  38.750  1.00  0.00           H  
ATOM   4827 1HB  GLU A 830      72.757  13.972  39.053  1.00  0.00           H  
ATOM   4828 2HB  GLU A 830      73.801  13.223  40.286  1.00  0.00           H  
ATOM   4829 1HG  GLU A 830      75.054  15.400  40.515  1.00  0.00           H  
ATOM   4830 2HG  GLU A 830      74.029  15.988  39.187  1.00  0.00           H  
ATOM   4831  N   ALA A 831      73.256  11.824  37.377  1.00 22.19           N  
ATOM   4832  CA  ALA A 831      72.808  10.486  37.003  1.00 22.81           C  
ATOM   4833  C   ALA A 831      73.798   9.768  36.084  1.00 23.14           C  
ATOM   4834  O   ALA A 831      74.015   8.564  36.212  1.00 23.41           O  
ATOM   4835  CB  ALA A 831      71.440  10.570  36.336  1.00 22.80           C  
ATOM   4836  H   ALA A 831      72.693  12.622  37.118  1.00  0.00           H  
ATOM   4837  HA  ALA A 831      72.725   9.880  37.905  1.00  0.00           H  
ATOM   4838 1HB  ALA A 831      71.110   9.569  36.059  1.00  0.00           H  
ATOM   4839 2HB  ALA A 831      70.723  11.009  37.030  1.00  0.00           H  
ATOM   4840 3HB  ALA A 831      71.508  11.189  35.443  1.00  0.00           H  
ATOM   4841  N   LEU A 832      74.401  10.508  35.161  1.00 23.15           N  
ATOM   4842  CA  LEU A 832      75.357   9.914  34.237  1.00 23.96           C  
ATOM   4843  C   LEU A 832      76.569   9.344  34.976  1.00 24.64           C  
ATOM   4844  O   LEU A 832      77.109   8.310  34.579  1.00 24.63           O  
ATOM   4845  CB  LEU A 832      75.807  10.952  33.202  1.00 23.00           C  
ATOM   4846  CG  LEU A 832      76.792  10.529  32.103  1.00 21.79           C  
ATOM   4847  CD1 LEU A 832      76.247   9.354  31.299  1.00 21.25           C  
ATOM   4848  CD2 LEU A 832      77.027  11.720  31.180  1.00 23.03           C  
ATOM   4849  H   LEU A 832      74.199  11.495  35.093  1.00  0.00           H  
ATOM   4850  HA  LEU A 832      74.892   9.077  33.719  1.00  0.00           H  
ATOM   4851 1HB  LEU A 832      74.845  11.172  32.742  1.00  0.00           H  
ATOM   4852 2HB  LEU A 832      76.196  11.853  33.677  1.00  0.00           H  
ATOM   4853  HG  LEU A 832      77.736  10.283  32.591  1.00  0.00           H  
ATOM   4854 1HD1 LEU A 832      76.966   9.076  30.528  1.00  0.00           H  
ATOM   4855 2HD1 LEU A 832      76.081   8.505  31.962  1.00  0.00           H  
ATOM   4856 3HD1 LEU A 832      75.306   9.639  30.831  1.00  0.00           H  
ATOM   4857 1HD2 LEU A 832      77.726  11.437  30.393  1.00  0.00           H  
ATOM   4858 2HD2 LEU A 832      76.081  12.027  30.733  1.00  0.00           H  
ATOM   4859 3HD2 LEU A 832      77.443  12.549  31.753  1.00  0.00           H  
ATOM   4860  N   THR A 833      76.984   9.998  36.060  1.00 26.04           N  
ATOM   4861  CA  THR A 833      78.147   9.523  36.809  1.00 27.66           C  
ATOM   4862  C   THR A 833      77.911   8.171  37.470  1.00 27.47           C  
ATOM   4863  O   THR A 833      78.859   7.473  37.825  1.00 27.38           O  
ATOM   4864  CB  THR A 833      78.593  10.537  37.878  1.00 29.09           C  
ATOM   4865  OG1 THR A 833      77.604  10.612  38.914  1.00 31.45           O  
ATOM   4866  CG2 THR A 833      78.795  11.905  37.254  1.00 28.76           C  
ATOM   4867  H   THR A 833      76.501  10.827  36.375  1.00  0.00           H  
ATOM   4868  HA  THR A 833      78.980   9.350  36.127  1.00  0.00           H  
ATOM   4869  HB  THR A 833      79.529  10.197  38.321  1.00  0.00           H  
ATOM   4870  HG1 THR A 833      76.882  10.012  38.711  1.00  0.00           H  
ATOM   4871 1HG2 THR A 833      79.111  12.611  38.022  1.00  0.00           H  
ATOM   4872 2HG2 THR A 833      79.560  11.842  36.481  1.00  0.00           H  
ATOM   4873 3HG2 THR A 833      77.859  12.244  36.812  1.00  0.00           H  
ATOM   4874  N   HIS A 834      76.645   7.797  37.630  1.00 28.96           N  
ATOM   4875  CA  HIS A 834      76.298   6.512  38.226  1.00 28.91           C  
ATOM   4876  C   HIS A 834      76.483   5.375  37.230  1.00 29.06           C  
ATOM   4877  O   HIS A 834      76.679   4.227  37.618  1.00 27.88           O  
ATOM   4878  CB  HIS A 834      74.856   6.537  38.731  1.00 33.13           C  
ATOM   4879  CG  HIS A 834      74.706   7.194  40.064  1.00 36.08           C  
ATOM   4880  ND1 HIS A 834      74.787   6.494  41.249  1.00 37.66           N  
ATOM   4881  CD2 HIS A 834      74.543   8.496  40.404  1.00 36.60           C  
ATOM   4882  CE1 HIS A 834      74.681   7.336  42.262  1.00 38.51           C  
ATOM   4883  NE2 HIS A 834      74.534   8.556  41.777  1.00 38.61           N  
ATOM   4884  H   HIS A 834      75.905   8.417  37.332  1.00  0.00           H  
ATOM   4885  HA  HIS A 834      76.963   6.306  39.064  1.00  0.00           H  
ATOM   4886 1HB  HIS A 834      74.223   7.089  38.035  1.00  0.00           H  
ATOM   4887 2HB  HIS A 834      74.478   5.521  38.836  1.00  0.00           H  
ATOM   4888  HD2 HIS A 834      74.433   9.408  39.817  1.00  0.00           H  
ATOM   4889  HE1 HIS A 834      74.722   6.976  43.290  1.00  0.00           H  
ATOM   4890  HE2 HIS A 834      74.431   9.402  42.319  1.00  0.00           H  
ATOM   4891  N   VAL A 835      76.400   5.689  35.941  1.00 26.92           N  
ATOM   4892  CA  VAL A 835      76.602   4.674  34.918  1.00 27.07           C  
ATOM   4893  C   VAL A 835      78.077   4.696  34.535  1.00 26.86           C  
ATOM   4894  O   VAL A 835      78.695   3.654  34.313  1.00 27.45           O  
ATOM   4895  CB  VAL A 835      75.749   4.954  33.661  1.00 26.34           C  
ATOM   4896  CG1 VAL A 835      76.038   3.913  32.589  1.00 25.56           C  
ATOM   4897  CG2 VAL A 835      74.274   4.932  34.026  1.00 26.97           C  
ATOM   4898  H   VAL A 835      76.195   6.637  35.660  1.00  0.00           H  
ATOM   4899  HA  VAL A 835      76.353   3.680  35.291  1.00  0.00           H  
ATOM   4900  HB  VAL A 835      75.976   5.955  33.295  1.00  0.00           H  
ATOM   4901 1HG1 VAL A 835      75.431   4.120  31.707  1.00  0.00           H  
ATOM   4902 2HG1 VAL A 835      77.093   3.951  32.320  1.00  0.00           H  
ATOM   4903 3HG1 VAL A 835      75.795   2.921  32.970  1.00  0.00           H  
ATOM   4904 1HG2 VAL A 835      73.676   5.131  33.137  1.00  0.00           H  
ATOM   4905 2HG2 VAL A 835      74.014   3.952  34.428  1.00  0.00           H  
ATOM   4906 3HG2 VAL A 835      74.073   5.697  34.776  1.00  0.00           H  
ATOM   4907  N   SER A 836      78.630   5.905  34.473  1.00 26.66           N  
ATOM   4908  CA  SER A 836      80.028   6.128  34.118  1.00 26.55           C  
ATOM   4909  C   SER A 836      80.673   7.090  35.116  1.00 26.33           C  
ATOM   4910  O   SER A 836      80.557   8.309  34.981  1.00 25.17           O  
ATOM   4911  CB  SER A 836      80.113   6.719  32.707  1.00 27.04           C  
ATOM   4912  OG  SER A 836      81.410   7.221  32.436  1.00 28.11           O  
ATOM   4913  H   SER A 836      78.043   6.700  34.684  1.00  0.00           H  
ATOM   4914  HA  SER A 836      80.599   5.205  34.006  1.00  0.00           H  
ATOM   4915 1HB  SER A 836      79.870   5.938  31.987  1.00  0.00           H  
ATOM   4916 2HB  SER A 836      79.388   7.527  32.623  1.00  0.00           H  
ATOM   4917  HG  SER A 836      81.972   7.084  33.202  1.00  0.00           H  
ATOM   4918  N   GLU A 837      81.362   6.548  36.114  1.00 26.90           N  
ATOM   4919  CA  GLU A 837      82.006   7.394  37.116  1.00 27.94           C  
ATOM   4920  C   GLU A 837      82.982   8.385  36.504  1.00 26.38           C  
ATOM   4921  O   GLU A 837      83.123   9.508  36.992  1.00 25.57           O  
ATOM   4922  CB  GLU A 837      82.773   6.550  38.132  1.00 31.19           C  
ATOM   4923  CG  GLU A 837      81.939   5.556  38.886  1.00 38.75           C  
ATOM   4924  CD  GLU A 837      82.700   4.947  40.048  1.00 41.78           C  
ATOM   4925  OE1 GLU A 837      83.871   4.543  39.848  1.00 43.00           O  
ATOM   4926  OE2 GLU A 837      82.122   4.873  41.157  1.00 44.68           O  
ATOM   4927  H   GLU A 837      81.447   5.544  36.189  1.00  0.00           H  
ATOM   4928  HA  GLU A 837      81.252   7.974  37.650  1.00  0.00           H  
ATOM   4929 1HB  GLU A 837      83.552   6.020  37.583  1.00  0.00           H  
ATOM   4930 2HB  GLU A 837      83.233   7.241  38.839  1.00  0.00           H  
ATOM   4931 1HG  GLU A 837      80.999   5.968  39.252  1.00  0.00           H  
ATOM   4932 2HG  GLU A 837      81.732   4.783  38.148  1.00  0.00           H  
ATOM   4933  N   ASP A 838      83.656   7.968  35.435  1.00 26.01           N  
ATOM   4934  CA  ASP A 838      84.644   8.820  34.791  1.00 25.23           C  
ATOM   4935  C   ASP A 838      84.076  10.001  34.009  1.00 25.32           C  
ATOM   4936  O   ASP A 838      84.827  10.753  33.387  1.00 23.64           O  
ATOM   4937  CB  ASP A 838      85.561   7.979  33.903  1.00 27.33           C
[truncated: 517,812 more chars]
